# Supplementary material for: Draft genome sequences of three fungal-interactive Paraburkholderia terrae strains, BS007, BS110 and BS437
Source: Stand Genomic Sci. 2017 Dec 18;12:81. doi: 10.1186/s40793-017-0293-8 (PMC5735546; doi:10.1186/s40793-017-0293-8)
Supplement: Additional file 1: — Table S1 Sequencing statistics analysis of Paraburkholderia terrae BS007, BS110, and BS437. Table S2 Pan/core genome. Table S3 Metabolic profiles of compared bacterial strains (Based on a score from 0 to 1). Table S4.1 Secondary metabolites, BS007. Table S4.2 Secondary metabolites, BS110. Table S4.3 Secondary metabolites, BS437. Table S5.1 Nodulation genes. Table S5.2 Type 4 pili and biofilm formation systems. Table S5.3 Indole acetic acid (IAA) biosynthesis. Table S5.4 1-aminocyclopropane-1-carboxylate deaminase (ACC deaminase). Table S6.1 Type-1 secretion systems. Table S6.2 Type-2 secretion systems. Table S6.3 Type-3 secretion systems. Table S6.4 Type-4 secretion systems. Table S6.5 Type-6 secretion systems. Table S7 Homology of putative energy-generating gene clusters to P. terrae BS001. (XLSX 164 kb) [file 40793_2017_293_MOESM1_ESM.xlsx]

## Sheet: Table S1
	Table supplementary 1. Sequencing statistics analysis Paraburkholderia terrae BS007, BS110, dan BS437.
	Sample	BS007	BS110	BS437
	# of RAW reads	35868936	32477660	33152326
	# of RAW read pairs	17934468	16238830	16576163
	# of adapter-trimmed reads	35789716	32422418	33067862
	# of adapter-trimmed read pairs	17894858	16211209	16533931
	# of reads after quality trimming	33493444	30279336	30901596
	# of read pairs after quality trimming	16746722	15139668	15450798
	# of k-mer corrected reads	32772892	29644084	30174246
	# of k-mer corrected read pairs	16386446	14822042	15087123
	Velvet Assemblies
	Parameters (maxCov=500;expCov=400;cvCut=20)
	K Parameter	39	43	49
	Number of Scaffolds >=150bp	256	247	261
	Number of bases in Scaffolds >=150 bp	11112637	11255987	11399310
	Number of large Scaffolds (>500 bp)	210	200	195
	Number of bases in large Scaffolds	11100509	11244551	11384598
	Avg Size of large Scaffolds	52859.6	56222.8	58382.6
	N50 Size of large Scaffolds	118686	161015	145443
	Largest Scaffold Size	397113	817937	507748
	Number of Contigs >=150bp	861	720	940
	Number of bases in Contigs >=150 bp	11037196	11186843	11318021
	Number of large Contigs (>500 bp)	615	533	659
	Number of bases in large Contigs	10970426	11138181	11244237
	Avg Size of large Contigs	17838.1	20897.2	17062.6
	N50 Size of large Contigs	38767	40762	38377
	Largest Contig Size	165679	189831	158326

## Sheet: Table S2
	Table supplementary 2. Pan/core- genome
	Component	Families	Genes
	Pan-genome	17404	37548
	Core-genome	8520	26394
	Variable-genome	8884	11154
	No	Organism	CDS	CDS (without artefact fam.)	Pan CDS	Core CDS	Var CDS	Strain specific CDS	Core CDS (%)	Var CDS (%)	Strain spe. CDS (%)	Excluded CDS (%)
	1	Paraburkholderia terrae BS007	12469	12469	12469	8801	3668	1969	70583	29417	15791	0
	2	Paraburkholderia terrae BS110	12491	12491	12491	8797	3694	2031	70427	29573	16.26	0
	3	Paraburkholderia terrae BS437	12588	12588	12588	8796	3792	2864	69876	30124	22752	0

## Sheet: Table S3
	Table supplementary 3. Metabolic profiles of compared bacterial strains (Based on score from 0 to 1).
	ACTIVATION/INACTIVATION/INTERCONVERSION
	Activation	Reactions nb	P. terrae BS001	P. terrae BS007	P. terrae BS110	P. terrae BS437	B. ambifaria AMMD	B. gladioli BSR3	B. glumae BGR1	P. graminis C4D1M	P. kururiensis M130	B. mallei ATCC 23344	P. phenoliruptrix BR3459a	P. phymatum STM815	P. phytofirmans PsJN	B. pseudomallei K96243	B. rhizoxinica HKI 454	B. thailandensis E264	B. vietnamiensis G4	B. xenovorans LB400	Escherichia coli K12	Pseudomonas aeruginosa PA7	Pseudomonas aeruginosa PAO1	Pseudomonas fluorescens Pf-5	Ralstonia solanacearum CMR15	Ralstonia solanacearum GMI1000	Wolbachia endosymbiont TRS of Brugia malayi	Wolbachia pipientis wMel	Wolbachia pipientis wRec
	fatty acid activation	1	1	1	1	1	1	1	1	1	1	1	1	1	1	1	1	1	1	1	1	1	1	1	1	1	0	0	0
	sulfate activation for sulfonation	2	1	1	1	1	1	1	1	1	1	1	1	1	1	1	0.50	1	1	1	1	0.50	1	1	1	1	0	0	0
	BIOSYNTHESIS
	Amines and Polyamines Biosynthesis	Reactions nb	B. terrae BS001	B. terrae BS007	B. terrae BS110	B. terrae BS437	B. ambifaria AMMD	B. gladioli BSR3	B. glumae BGR1	B. graminis C4D1M	B. kururiensis M130	B. mallei ATCC 23344	B. phenoliruptrix BR3459a	B. phymatum STM815	B. phytofirmans PsJN	B. pseudomallei K96243	B. rhizoxinica HKI 454	B. thailandensis E264	B. vietnamiensis G4	B. xenovorans LB400	Escherichia coli K12	Pseudomonas aeruginosa PA7	Pseudomonas aeruginosa PAO1	Pseudomonas fluorescens Pf-5	Ralstonia solanacearum CMR15	Ralstonia solanacearum GMI1000	Wolbachia endosymbiont TRS of Brugia malayi	Wolbachia pipientis wMel	Wolbachia pipientis wRec
	aminopropylcadaverine biosynthesis	2	0.50	0.50	0.50	0	0.50	0.50	0.50	1	0	1	0.50	0	0.50	1	0.50	0.50	0.50	0	1	1	1	0.50	0.50	0.50	0	0	0
	arginine degradation III (arginine decarboxylase/agmatinase pathway)	2	0.50	0.50	0.50	0.50	0.50	0.50	0.50	0.50	0.50	0.50	1	1	0.50	0.50	0.50	0.50	0.50	0.50	1	1	1	1	0.50	0.50	0	0	0
	choline degradation I	2	1	1	1	1	1	1	1	1	1	1	1	1	1	1	0	1	1	1	1	1	1	1	1	1	0	0	0
	choline-O-sulfate degradation	3	1	1	1	1	1	1	0.67	1	1	1	1	1	1	1	0	1	1	1	0.67	1	1	1	0.67	0.67	0	0	0
	ectoine biosynthesis	5	0.60	0.40	0.60	0.60	0.80	0.60	0.60	0.40	0.40	0.60	0.60	0.60	0.60	0.60	0.40	0.40	0.40	0.40	0.40	0.60	0.60	0.60	0.40	0.60	0.40	0.40	0.40
	glutathionylspermidine biosynthesis	1	0	0	0	0	0	0	0	0	0	0	0	0	0	0	0	0	0	0	1	0	0	1	0	0	0	0	0
	glycine betaine biosynthesis I (Gram-negative bacteria)	2	1	1	1	1	1	1	1	1	1	1	1	1	1	1	0	1	1	1	1	1	1	1	1	1	0	0	0
	glycine betaine biosynthesis II (Gram-positive bacteria)	2	1	1	1	1	1	1	1	1	1	1	1	1	1	1	0.50	1	1	1	1	1	1	1	1	1	0	0	0
	glycine betaine biosynthesis III (plants)	2	0.50	0.50	0.50	0.50	0.50	1	0.50	0.50	0.50	0.50	1	0.50	0.50	0.50	0	0.50	0.50	1	0.50	0.50	0.50	0.50	1	1	0	0	0
	putrescine biosynthesis I	2	0.50	0.50	0.50	0.50	0.50	0.50	0.50	0.50	0.50	0.50	1	1	0.50	0.50	0.50	0.50	0.50	0.50	1	1	1	1	0.50	0.50	0	0	0
	putrescine biosynthesis II	3	0	0	0	0	0	0.33	0.33	0	0	0.33	0.67	0.33	0.33	0.33	0.33	0.33	0.33	0.33	0.33	1	1	1	0	0	0	0	0
	putrescine biosynthesis III	1	0	0	0	0	0	0	0	0	0	0	0	1	0	1	0	0	1	1	1	1	1	1	0	0	0	0	0
	serinol biosynthesis	2	0	0	0	0	0	0	0	0	0	0	0	0.50	0	0	0	0	0	0	0	0	0	0	0	0	0	0	0
	spermidine biosynthesis I	2	0.50	0.50	0.50	0.50	1	0.50	1	0.50	0.50	0.50	0.50	0	0.50	0.50	0.50	0.50	0.50	0.50	1	1	1	0.50	1	1	0	0	0
	superpathway of polyamine biosynthesis II	7	0.14	0.14	0.14	0.14	0.29	0.29	0.43	0.14	0.14	0.29	0.43	0.29	0.29	0.43	0.29	0.29	0.43	0.43	0.57	0.86	0.86	0.71	0.29	0.29	0	0	0
	UDP-N-acetyl-D-glucosamine biosynthesis I	4	1	1	1	1	1	1	1	1	1	1	0.75	1	1	1	1	1	1	1	1	1	1	1	1	1	0.75	0.75	0.75
	urate biosynthesis/inosine 5'-phosphate degradation	4	0.50	0.50	0.50	0.50	0.50	0.75	0.50	0.75	0.75	0.50	0.75	0.75	0.75	0.50	0.25	0.50	0.50	0.50	0.75	0.50	0.50	0.75	0.75	0.75	0.25	0.25	0.25
	Amino Acids Biosynthesis	Reactions nb	B. terrae BS001	B. terrae BS007	B. terrae BS110	B. terrae BS437	B. ambifaria AMMD	B. gladioli BSR3	B. glumae BGR1	B. graminis C4D1M	B. kururiensis M130	B. mallei ATCC 23344	B. phenoliruptrix BR3459a	B. phymatum STM815	B. phytofirmans PsJN	B. pseudomallei K96243	B. rhizoxinica HKI 454	B. thailandensis E264	B. vietnamiensis G4	B. xenovorans LB400	Escherichia coli K12	Pseudomonas aeruginosa PA7	Pseudomonas aeruginosa PAO1	Pseudomonas fluorescens Pf-5	Ralstonia solanacearum CMR15	Ralstonia solanacearum GMI1000	Wolbachia endosymbiont TRS of Brugia malayi	Wolbachia pipientis wMel	Wolbachia pipientis wRec
	alanine biosynthesis I	3	0.67	0.67	0.67	0.67	0.67	0.67	0.67	0.67	0.67	0.67	0.67	0.67	0.67	0.67	0.67	0.67	0.67	0.67	1	0.67	0.67	0.67	0.67	0.67	0	0	0
	alanine biosynthesis II	1	1	1	1	1	1	1	1	1	1	0	1	1	1	1	0	1	0	0	1	0	1	1	0	0	0	0	0
	alanine biosynthesis III	1	1	1	1	1	1	1	1	1	1	1	1	1	1	1	1	1	1	1	1	1	1	1	1	1	1	1	1
	arginine biosynthesis I	9	1	1	1	1	1	1	1	1	1	1	1	1	1	1	1	1	1	1	1	1	1	1	1	1	0.33	0.33	0.33
	arginine biosynthesis II (acetyl cycle)	9	1	1	1	1	1	0.89	1	1	1	1	1	1	1	1	1	1	1	1	0.89	1	1	1	1	1	0.33	0.33	0.33
	arginine degradation I (arginase pathway)	3	0.33	0.33	0.33	0.33	0.67	0	0.33	0.33	0.33	0.33	0	0.67	0.33	0.33	0	0.33	0.33	0.33	0.33	0.33	0.33	0.33	1	1	0.33	0.33	0.33
	arginine degradation VI (arginase 2 pathway)	3	0.33	0.33	0.33	0.33	0.67	0.33	0.33	0.33	0.33	0.33	0.33	0.67	0.33	0.33	0.33	0.33	0.33	0.33	0.33	0.33	0.33	0.33	1	1	0	0	0
	asparagine biosynthesis I	1	0	0	0	0	1	1	1	0	0	1	0	0	0	1	0	1	1	0	1	1	1	1	0	0	0	0	0
	asparagine biosynthesis II	1	0	0	0	0	1	1	1	0	0	1	0	0	0	1	0	1	0	0	1	1	1	0	0	0	0	0	0
	asparagine biosynthesis III (tRNA-dependent)	3	0.33	0.33	0.33	0.33	0.33	0.33	0.33	0.33	0.33	0.33	0.33	0	0.33	0.33	0.67	0.33	0.67	0.33	0	0	0.33	0.33	0	0	0.33	0.33	0.33
	aspartate biosynthesis	1	1	1	1	1	1	1	1	1	0	1	1	1	1	1	1	1	0	1	1	1	1	1	1	1	1	1	1
	citrulline biosynthesis	7	0.71	0.71	0.71	0.71	0.86	0.71	0.71	0.71	0.71	0.71	0.71	0.86	0.71	0.71	0.71	0.71	0.71	0.71	0.71	0.71	0.71	0.71	1	1	0.29	0.14	0.14
	citrulline-nitric oxide cycle	3	0.67	0.67	0.67	0.67	0.67	0.67	0.67	0.67	0.67	1	0.67	0.67	0.67	0.67	0.67	0.67	0.67	0.67	0.67	0.67	0.67	0.67	0.67	0.67	0	0	0
	cysteine biosynthesis I	2	1	1	1	1	1	1	1	1	1	1	1	1	1	1	1	1	1	1	1	1	1	1	1	1	0	0	0
	cysteine biosynthesis/homocysteine degradation	2	0.50	0.50	0.50	0.50	0	0.50	0.50	0	0	0	0	0	0	0.50	0	0.50	0	0	0	1	1	0	0	0.50	0	0	0
	glutamate biosynthesis I	1	1	1	1	1	1	1	1	1	1	1	1	1	1	1	1	1	1	1	1	1	1	1	1	1	1	0	0
	glutamate biosynthesis II	1	1	1	1	1	1	1	1	0	1	0	1	0	1	1	1	1	1	1	0	0	0	0	0	0	0	0	0
	glutamate biosynthesis III	1	1	1	1	1	1	1	1	1	1	1	1	1	1	1	1	1	1	1	1	1	1	1	1	1	1	0	0
	glutamate biosynthesis IV	1	1	1	1	1	1	1	1	0	1	0	1	0	1	1	0	1	1	1	0	0	0	1	1	1	0	0	0
	glutamate biosynthesis V	1	1	1	1	1	1	1	1	1	1	0	1	0	1	1	0	1	1	1	0	0	0	1	1	1	0	0	0
	glutamate degradation II	2	1	1	1	1	1	0.50	0.50	0.50	0	0.50	0.50	1	0.50	0.50	0.50	0.50	0.50	0.50	1	1	1	1	0.50	0.50	0.50	0.50	0.50
	glutamine biosynthesis I	1	1	1	1	1	1	1	1	1	1	1	1	1	1	1	1	1	1	1	1	1	1	1	1	1	1	1	1
	glutamine biosynthesis III	9	0.89	0.89	0.78	0.89	1	0.89	0.89	0.78	0.89	0.67	0.89	0.67	0.89	0.78	0.67	0.78	0.89	1	0.67	0.67	0.78	0.78	0.78	0.78	0.78	0.78	0.67
	glycine biosynthesis I	1	1	1	1	1	1	1	1	1	1	1	1	1	1	1	1	1	1	1	1	1	1	1	1	1	1	1	1
	glycine biosynthesis II	1	1	1	1	1	1	0	1	1	1	1	0	1	1	1	0	1	1	1	1	1	1	1	1	1	0	0	1
	glycine biosynthesis III	1	0	0	0	0	1	1	1	0	0	1	1	1	1	1	0	1	1	1	0	0	0	0	0	0	0	0	0
	glycine biosynthesis IV	1	1	1	1	1	1	1	1	1	1	1	1	1	1	1	0	1	1	1	1	1	1	1	1	1	0	1	0
	histidine biosynthesis	10	0.70	0.70	0.70	0.70	1	0.90	0.90	0.70	0.70	0.90	0.80	1	0.90	0.90	0.80	0.90	1	0.90	1	0.90	0.90	0.90	0.90	0.90	0	0	0
	homocysteine biosynthesis	2	1	1	1	1	1	1	1	1	1	1	0	1	1	0.50	0.50	1	1	1	0	1	1	1	1	1	0	0	0
	homoserine biosynthesis	3	1	1	1	1	1	1	1	0.67	1	1	0.67	1	1	1	1	1	1	1	1	1	1	1	1	1	0.67	0.67	0.67
	isoleucine biosynthesis I (from threonine)	5	1	1	1	1	1	1	1	1	1	1	1	1	1	1	1	1	1	1	1	1	1	1	1	1	0	0	0
	isoleucine biosynthesis IV	6	1	1	1	1	0.83	0.67	0.83	0.83	0.83	0.67	0.83	1	1	0.83	0.67	0.83	0.83	1	0.83	0.67	0.67	0.83	0.67	0.83	0	0	0
	L-glutamine biosynthesis II (tRNA-dependent)	2	0.50	0.50	0.50	0.50	0	0	0	0.50	0.50	0.50	0	0	0	0.50	0.50	0.50	0.50	0.50	0	0	0	0.50	0	0	1	1	0.50
	leucine biosynthesis	5	1	1	1	1	1	1	1	1	1	1	1	1	1	1	1	1	1	1	1	1	1	1	1	1	0	0	0
	lysine biosynthesis I	9	1	1	1	1	1	1	1	0.78	1	1	0.78	1	1	1	1	1	1	1	1	1	1	1	0.89	0.89	0.78	0.78	0.78
	lysine biosynthesis VI	7	0.86	0.86	0.86	0.86	1	0.86	1	0.86	0.86	1	0.71	0.86	1	0.86	0.86	1	1	1	0.86	1	0.86	1	0.86	0.86	0.71	0.71	0.71
	methionine biosynthesis I	5	0.40	0.40	0.40	0.40	0.80	0.60	0.60	0.20	0.20	0.40	0.40	1	0.80	0.60	0.80	0.60	0.80	0.60	1	0.40	0.40	0.60	0.60	0.60	0.20	0.20	0.20
	methionine biosynthesis III	2	0.50	0.50	0.50	0.50	1	1	1	0	0	0.50	0	1	1	1	1	1	1	1	1	1	1	1	1	1	0	0	0
	methionine salvage II (mammalia)	2	0	0	0	0	0.50	0.50	0.50	0	0	0	0	0.50	0.50	0.50	0.50	0.50	0.50	0.50	0.50	1	1	0.50	0.50	0.50	0	0	0
	ornithine biosynthesis	5	1	1	1	1	1	1	1	1	1	1	1	1	1	1	1	1	1	1	1	1	1	1	1	1	0.40	0.40	0.40
	phenylalanine biosynthesis I	3	1	1	1	1	1	1	1	1	1	1	1	1	0.67	1	1	1	0.67	1	1	1	1	1	1	1	0	0	0
	phenylalanine biosynthesis II	3	0.67	0.67	0.67	0.67	0.33	0.67	0.67	0.67	0.67	0.33	0.67	0.33	0.67	0.33	0.33	0.67	0.67	0.67	0.33	0.67	0.67	0.67	0.33	0.33	0	0	0
	proline biosynthesis I	3	1	1	1	1	1	1	1	1	1	1	1	1	1	1	1	1	1	1	1	1	1	1	1	1	0	0	0
	proline biosynthesis III	3	0.33	0.33	0.33	0.33	0.67	0.33	0.33	0.67	0.33	0.67	0.33	1	0.67	0.67	0.33	0.67	0.67	0.67	0.67	0.67	0.67	0.67	1	1	0	0	0
	S-adenosyl-L-methionine cycle I	5	0.60	0.60	0.60	0.60	0.60	0.60	0.60	0.40	0.40	0.60	0.20	0.60	0.60	0.60	0.60	0.60	0.40	0.40	0.80	0.40	0.40	0.40	0.60	0.60	0.20	0.20	0.20
	S-adenosyl-L-methionine cycle II	4	0.75	0.75	0.75	0.75	0.75	0.75	0.75	0.50	0.50	0.75	0.25	0.75	0.75	0.75	0.75	0.75	0.75	0.75	0.50	0.75	0.75	0.75	0.75	0.75	0.25	0.25	0.25
	S-methyl-5-thio-α-D-ribose 1-phosphate degradation	5	0.40	0.40	0.40	0.40	0	0	0.20	0.40	0.40	0	0.20	0.20	0	0	0	0	0	0	0.20	0.80	0.80	0.20	0	0	0	0	0
	selenocysteine biosynthesis I (bacteria)	3	1	1	1	1	1	1	1	0.67	1	1	0.67	1	1	1	0.33	1	1	1	1	1	1	0.67	0.33	0.33	0.33	0.33	0.33
	serine biosynthesis	3	1	0.67	1	0.67	0.67	1	1	0.67	0.67	0.67	1	1	1	1	1	1	0.67	1	1	1	1	1	1	1	0	0	0
	serine racemization	2	1	1	1	1	0	0	0.50	1	1	0.50	0.50	0.50	0.50	1	0	0.50	0.50	0.50	1	0.50	0.50	0	0	0	0	0	0
	threonine biosynthesis from homoserine	2	1	1	1	1	1	1	1	1	1	1	0.50	1	1	1	1	1	1	1	1	1	1	1	1	1	0	0	0
	tryptophan biosynthesis	6	1	1	1	1	1	1	1	1	1	1	1	1	1	1	0.83	1	1	0.83	1	1	1	1	1	1	0	0	0
	tyrosine biosynthesis I	3	1	1	1	1	1	1	1	1	1	1	1	1	1	1	1	1	1	1	1	1	0.67	1	0.67	0.67	0	0	0
	tyrosine biosynthesis IV	1	1	1	1	1	1	1	1	0	0	1	0	0	1	1	0	1	1	1	0	1	1	1	1	1	0	0	0
	uracil degradation II (reductive)	3	0.33	0.33	0.33	0.33	0.33	0.33	0	0.33	0	0	0.33	0.33	0.67	0	0.67	0	0.67	1	0.33	0.33	0	0.33	0	0	0	0	0
	valine biosynthesis	4	1	1	1	1	1	1	1	1	1	1	1	1	1	1	1	1	1	1	1	1	1	1	1	1	0	0	0
	β-alanine biosynthesis II	6	0.33	0.33	0.33	0.33	0.33	0.33	0.33	0.33	0.33	0.17	0.50	0.33	0.50	0.33	0.33	0.33	0.33	0.33	0.17	0.33	0.33	0.50	0.17	0.33	0	0	0
	β-alanine biosynthesis III	1	1	1	1	1	1	0	1	1	1	1	1	1	1	1	1	1	1	1	1	1	1	1	1	1	0	0	0
	Aminoacyl-tRNA Charging	Reactions nb	B. terrae BS001	B. terrae BS007	B. terrae BS110	B. terrae BS437	B. ambifaria AMMD	B. gladioli BSR3	B. glumae BGR1	B. graminis C4D1M	B. kururiensis M130	B. mallei ATCC 23344	B. phenoliruptrix BR3459a	B. phymatum STM815	B. phytofirmans PsJN	B. pseudomallei K96243	B. rhizoxinica HKI 454	B. thailandensis E264	B. vietnamiensis G4	B. xenovorans LB400	Escherichia coli K12	Pseudomonas aeruginosa PA7	Pseudomonas aeruginosa PAO1	Pseudomonas fluorescens Pf-5	Ralstonia solanacearum CMR15	Ralstonia solanacearum GMI1000	Wolbachia endosymbiont TRS of Brugia malayi	Wolbachia pipientis wMel	Wolbachia pipientis wRec
	asparagine biosynthesis III (tRNA-dependent)	3	0.33	0.33	0.33	0.33	0.33	0.33	0.33	0.33	0.33	0.33	0.33	0	0.33	0.33	0.67	0.33	0.67	0.33	0	0	0.33	0.33	0	0	0.33	0.33	0.33
	L-glutamine biosynthesis II (tRNA-dependent)	2	0.50	0.50	0.50	0.50	0	0	0	0.50	0.50	0.50	0	0	0	0.50	0.50	0.50	0.50	0.50	0	0	0	0.50	0	0	1	1	0.50
	tRNA charging	20	0.95	0.95	0.95	0.95	0.95	0.95	0.95	0.85	0.95	0.95	0.95	0.95	0.95	0.95	0.95	0.95	0.95	0.95	1	0.95	0.95	0.95	0.95	0.95	0.95	0.95	0.85
	Aromatic Compounds Biosynthesis	Reactions nb	B. terrae BS001	B. terrae BS007	B. terrae BS110	B. terrae BS437	B. ambifaria AMMD	B. gladioli BSR3	B. glumae BGR1	B. graminis C4D1M	B. kururiensis M130	B. mallei ATCC 23344	B. phenoliruptrix BR3459a	B. phymatum STM815	B. phytofirmans PsJN	B. pseudomallei K96243	B. rhizoxinica HKI 454	B. thailandensis E264	B. vietnamiensis G4	B. xenovorans LB400	Escherichia coli K12	Pseudomonas aeruginosa PA7	Pseudomonas aeruginosa PAO1	Pseudomonas fluorescens Pf-5	Ralstonia solanacearum CMR15	Ralstonia solanacearum GMI1000	Wolbachia endosymbiont TRS of Brugia malayi	Wolbachia pipientis wMel	Wolbachia pipientis wRec
	23-dihydroxybenzoate biosynthesis	3	0	0	0	0	1	0.67	0.33	0	0	0.33	0.33	0	0.33	0.67	0.33	0.67	0.33	0.33	1	0.67	0.33	0.67	0.33	0.33	0	0	0
	3-dehydroquinate biosynthesis I	2	1	1	1	1	1	1	1	1	1	1	1	1	1	1	1	1	1	1	1	1	1	1	1	1	0	0	0
	4-hydroxybenzoate biosynthesis II (bacteria and fungi)	1	1	1	1	1	1	1	1	1	1	1	1	1	1	1	1	1	1	1	1	0	0	1	1	1	0	0	0
	4-hydroxybenzoate biosynthesis V	5	1	1	1	1	0.80	0.80	0.80	0.80	0.80	0.40	1	0.60	0.80	0.40	0.60	0.40	1	1	0.20	0.60	0.60	0.60	1	1	0	0	0
	4-hydroxyphenylpyruvate biosynthesis	1	0	0	0	0	0	0	0	0	0	0	0	0	1	0	0	0	0	0	0	0	0	0	0	0	0	0	0
	benzoyl-CoA biosynthesis	3	0.33	0.33	0.33	0.33	0	0	0	0.33	0.33	0	0	0.33	0	0	0.33	0	0	0	0	0	0.33	0.33	0.33	0.33	0	0	0
	chorismate biosynthesis from 3-dehydroquinate	6	1	1	1	0.83	1	0.67	0.83	0.83	0.83	0.83	0.83	0.83	0.83	0.83	0.83	0.83	0.83	0.83	1	0.83	0.67	1	0.83	0.83	0	0	0
	o-diquinones biosynthesis	1	1	0	1	1	0	0	0	0	0	0	0	1	0	0	0	0	0	0	0	0	0	0	1	1	0	0	0
	salicylate biosynthesis I	2	0	0	0	0	0.50	0	0	0	0	0	0	0	0	1	0	1	0	0	0.50	1	1	1	0	0	0	0	0
	Carbohydrates Biosynthesis	Reactions nb	B. terrae BS001	B. terrae BS007	B. terrae BS110	B. terrae BS437	B. ambifaria AMMD	B. gladioli BSR3	B. glumae BGR1	B. graminis C4D1M	B. kururiensis M130	B. mallei ATCC 23344	B. phenoliruptrix BR3459a	B. phymatum STM815	B. phytofirmans PsJN	B. pseudomallei K96243	B. rhizoxinica HKI 454	B. thailandensis E264	B. vietnamiensis G4	B. xenovorans LB400	Escherichia coli K12	Pseudomonas aeruginosa PA7	Pseudomonas aeruginosa PAO1	Pseudomonas fluorescens Pf-5	Ralstonia solanacearum CMR15	Ralstonia solanacearum GMI1000	Wolbachia endosymbiont TRS of Brugia malayi	Wolbachia pipientis wMel	Wolbachia pipientis wRec
	2-keto-L-gulonate biosynthesis	3	0.67	0.67	0.67	0.67	0.33	0.33	0.33	0.33	0	0.33	1	0.67	0.67	0.33	0	0.67	0.33	0.67	0	0.33	0.33	0.33	0	0	0	0	0
	acetaldehyde biosynthesis I	2	0.50	0.50	0.50	0.50	0.50	1	1	1	1	1	1	1	0.50	1	0.50	1	0.50	1	0.50	0.50	0.50	1	0.50	0.50	0	0	0
	acetaldehyde biosynthesis II	1	0	0	0	0	0	1	1	1	1	1	1	1	0	1	0	1	0	1	0	0	0	1	0	0	0	0	0
	ADP-L-glycero-β-D-manno-heptose biosynthesis	5	0.40	0.40	0.40	0.40	0.60	0.20	0.60	0.80	0.40	1	0.40	0.40	0.60	0.60	0.40	0.60	0.40	0.60	1	1	1	0.40	0.80	0.80	0	0	0
	Calvin-Benson-Bassham cycle	13	0.77	0.77	0.69	0.77	0.62	0.69	0.62	0.77	0.85	0.69	0.85	0.85	0.69	0.69	0.69	0.69	0.69	0.85	0.77	0.69	0.69	0.69	0.62	0.62	0.62	0.62	0.62
	CDP-3,6-dideoxyhexose biosynthesis	0	0.67	0	0.67	3	0	0	0	0	0.67	0	1	0	0	0.67		0.67	0	0	0	0	0	0.67	0	0	0	0	0
	cellulose biosynthesis	1	1	1	1	1	1	1	1	1	0	1	1	1	1	1	0	1	1	1	1	0	0	0	0	0	0	0	0
	CMP-KDO biosynthesis I	4	1	1	1	1	1	1	1	1	1	1	1	1	1	0.75	1	1	1	0.75	1	0.50	0.75	1	1	1	0	0	0
	CMP-KDO biosynthesis II (from D-arabinose 5-phosphate)	3	1	1	1	1	1	1	1	1	1	1	1	1	1	1	1	1	1	1	1	0.67	0.67	1	1	1	0	0	0
	CMP-N-acetylneuraminate biosynthesis II (bacteria)	3	0	0.33	0	0	0.33	0	0	0.33	0.33	0	0.67	0	0.33	0.33	0	0.33	0.33	0.33	0	0.33	0.33	0.67	0.33	0.33	0	0	0
	CMP-pseudaminate biosynthesis	6	0.50	0	0.50	0.50	0	0	0	0	0	0	0	0	0	0	0	0	0	0	0	0	0	0	0	0	0	0	0
	dTDP-D-desosamine biosynthesis	6	0.33	0.33	0.33	0.33	0.33	0.33	0.33	0.50	0.33	0.33	0.33	0.33	0.33	0.33	0.33	0.33	0.33	0.33	0.33	0.33	0.33	0.33	0.33	0.33	0	0	0
	dTDP-L-rhamnose biosynthesis I	4	1	1	1	1	1	1	1	1	1	1	1	1	1	1	1	1	1	1	1	1	1	1	1	1	0	0	0
	fructan biosynthesis	5	0	0	0	0	0.40	0	0	0.40	0	0.40	0	0.40	0	0.40	0	0.40	0.40	0	0	0	0	0	0	0	0	0	0
	GDP-D-glycero-α-D-manno-heptose biosynthesis	4	0	0	0	0	0.25	0	0.25	0	0	0.25	0.25	0	0.25	0.25	0.25	0.25	0	0.25	0.25	0.25	0.25	0.25	0	0	0	0	0
	GDP-D-rhamnose biosynthesis	2	0.50	0.50	0.50	0.50	0.50	1	1	0.50	0.50	1	0.50	0.50	0.50	0.50	0	1	0.50	0.50	0.50	0.50	0.50	1	0	0	0	0	0
	GDP-L-colitose biosynthesis	3	0.33	0.33	0.33	0.33	0.33	0.33	0.33	0.33	0.33	0.33	0.33	0.33	0.33	0.33	0	0.33	0.33	0.33	0.33	0.33	0.33	0.33	0	0	0	0	0
	GDP-L-fucose biosynthesis I (from GDP-D-mannose)	2	1	1	1	1	1	0.50	0.50	1	0.50	0.50	1	1	1	0.50	0	0.50	1	1	1	0.50	0.50	0.50	0	0	0	0	0
	GDP-mannose biosynthesis	4	0.75	0.75	0.75	0.75	1	0.75	1	0.75	0.75	1	1	0.75	1	0.75	1	1	1	0.75	1	0.75	1	1	0.75	0.75	0.25	0.50	0.25
	GDP-α-D-perosamine biosynthesis	2	0.50	0.50	0.50	0.50	0.50	0.50	0.50	0.50	0.50	0.50	0.50	0.50	0.50	0.50	0	1	0.50	0.50	0.50	0.50	0.50	0.50	0	0	0	0	0
	gluconeogenesis I	13	0.85	0.77	0.77	0.77	1	0.92	1	0.77	0.77	0.92	0.92	0.85	1	0.92	0.85	1	1	1	1	1	1	1	0.92	0.92	0.69	0.62	0.54
	gluconeogenesis II (Methanobacterium thermoautotrophicum)	20	0.70	0.65	0.70	0.70	0.70	0.65	0.60	0.60	0.65	0.55	0.70	0.60	0.60	0.55	0.55	0.60	0.65	0.75	0.55	0.65	0.65	0.65	0.50	0.50	0.35	0.30	0.30
	glycogen biosynthesis I (from ADP-D-Glucose)	3	1	1	1	1	0.33	0.67	0.67	1	1	0.33	0.67	1	0.67	0.33	0	0.67	0.33	1	1	0.67	0.67	0.67	0.67	0.67	0	0	0
	glycogen degradation I	7	0.71	0.86	0.71	0.71	0.57	0.71	0.71	0.86	0.86	0.43	1	0.71	0.71	0.43	0.14	0.71	0.43	0.71	1	0.57	0.29	0.71	0.57	0.57	0	0.14	0
	sorbitol biosynthesis II	3	0.67	0.67	0.67	0.67	0.67	0.67	0.33	0.67	0.67	0.67	1	0.67	1	0.67	0.33	0.67	0.33	1	0.33	0.33	0.33	0.67	0.67	1	0	0	0
	UDP-D-xylose and UDP-D-glucuronate biosynthesis	2	0.50	0.50	0.50	0.50	1	1	1	0.50	0.50	1	1	0.50	1	1	0.50	1	1	1	0.50	1	1	0.50	1	1	0	0.50	0
	Cell Structures Biosynthesis	Reactions nb	B. terrae BS001	B. terrae BS007	B. terrae BS110	B. terrae BS437	B. ambifaria AMMD	B. gladioli BSR3	B. glumae BGR1	B. graminis C4D1M	B. kururiensis M130	B. mallei ATCC 23344	B. phenoliruptrix BR3459a	B. phymatum STM815	B. phytofirmans PsJN	B. pseudomallei K96243	B. rhizoxinica HKI 454	B. thailandensis E264	B. vietnamiensis G4	B. xenovorans LB400	Escherichia coli K12	Pseudomonas aeruginosa PA7	Pseudomonas aeruginosa PAO1	Pseudomonas fluorescens Pf-5	Ralstonia solanacearum CMR15	Ralstonia solanacearum GMI1000	Wolbachia endosymbiont TRS of Brugia malayi	Wolbachia pipientis wMel	Wolbachia pipientis wRec
	CDP-3-6-dideoxyhexose biosynthesis	3	0.67	0	0.67	0	0	0	0	0	0.67	0	1	0	0	0.67	0	0.67	0	0	0	0	0	0.67	0	0	0	0	0
	cellulose biosynthesis	1	1	1	1	1	1	1	1	1	0	1	1	1	1	1	0	1	1	1	1	0	0	0	0	0	0	0	0
	colanic acid building blocks biosynthesis	11	0.73	0.73	0.73	0.73	0.82	0.64	0.73	0.73	0.64	0.82	0.82	0.73	0.82	0.73	0.64	0.73	0.82	0.73	1	0.64	0.73	0.73	0.55	0.55	0.09	0.36	0.09
	dTDP-L-rhamnose biosynthesis I	4	1	1	1	1	1	1	1	1	1	1	1	1	1	1	1	1	1	1	1	1	1	1	1	1	0	0	0
	enterobacterial common antigen biosynthesis	9	0.22	0.44	0.22	0.33	0.44	0.33	0.33	0.33	0.33	0.22	0.33	0.22	0.44	0.33	0.22	0.44	0.33	0.44	1	0.33	0.33	0.33	0.33	0.33	0	0	0
	GDP-L-colitose biosynthesis	3	0.33	0.33	0.33	0.33	0.33	0.33	0.33	0.33	0.33	0.33	0.33	0.33	0.33	0.33	0	0.33	0.33	0.33	0.33	0.33	0.33	0.33	0	0	0	0	0
	KDO transfer to lipid IVA I	2	0.50	0.50	0.50	0.50	0.50	0.50	0.50	0.50	0.50	1	0.50	1	0.50	0.50	0.50	0.50	0.50	0.50	1	0.50	0.50	1	1	1	0	0	0
	lipid IVA biosynthesis	6	1	1	1	1	1	1	1	1	1	1	1	1	1	1	1	1	1	1	1	1	1	1	1	1	0	0	0
	O-antigen building blocks biosynthesis (E. coli)	9	0.89	0.89	0.89	0.89	0.89	0.89	0.89	0.89	0.89	0.89	0.78	0.89	1	0.89	1	0.89	1	0.89	1	0.89	0.89	0.89	0.89	0.89	0.33	0.33	0.33
	peptidoglycan biosynthesis I (meso-diaminopimelate containing)	13	1	1	1	1	1	0.92	0.92	0.92	0.92	0.92	0.85	1	1	0.92	1	0.92	1	1	0.92	0.92	0.92	0.92	0.92	0.92	0.77	0.77	0.77
	peptidoglycan biosynthesis III (mycobacteria)	14	0.64	0.64	0.64	0.64	0.71	0.64	0.71	0.64	0.57	0.57	0.64	0.71	0.71	0.57	0.86	0.57	0.71	0.71	0.57	0.57	0.57	0.57	0.57	0.57	0.50	0.50	0.50
	polymyxin resistance	6	0.33	0.33	0.33	0.33	0	0	0	0.33	0.33	0	0.17	0.33	0	0	0	0	0	0	0.83	0.50	0.50	0.83	0.17	0.17	0	0	0
	superpathway of (KDO)2-lipid A biosynthesis	16	0.75	0.75	0.75	0.69	0.75	0.75	0.75	0.75	0.75	0.81	0.75	0.81	0.75	0.69	0.75	0.75	0.75	0.69	1	0.63	0.69	0.81	0.88	0.88	0	0	0
	UDP-N-acetyl-D-glucosamine biosynthesis I	4	1	1	1	1	1	1	1	1	1	1	0.75	1	1	1	1	1	1	1	1	1	1	1	1	1	0.75	0.75	0.75
	UDP-N-acetylmuramoyl-pentapeptide biosynthesis III (meso-DAP-containing)	8	1	1	1	1	1	1	1	0.88	1	1	1	1	1	1	1	1	1	1	1	1	1	1	1	1	0.88	0.88	0.88
	Cofactors, Prosthetic Groups, Electron Carriers Biosynthesis	Reactions nb	B. terrae BS001	B. terrae BS007	B. terrae BS110	B. terrae BS437	B. ambifaria AMMD	B. gladioli BSR3	B. glumae BGR1	B. graminis C4D1M	B. kururiensis M130	B. mallei ATCC 23344	B. phenoliruptrix BR3459a	B. phymatum STM815	B. phytofirmans PsJN	B. pseudomallei K96243	B. rhizoxinica HKI 454	B. thailandensis E264	B. vietnamiensis G4	B. xenovorans LB400	Escherichia coli K12	Pseudomonas aeruginosa PA7	Pseudomonas aeruginosa PAO1	Pseudomonas fluorescens Pf-5	Ralstonia solanacearum CMR15	Ralstonia solanacearum GMI1000	Wolbachia endosymbiont TRS of Brugia malayi	Wolbachia pipientis wMel	Wolbachia pipientis wRec
	1-4-dihydroxy-2-naphthoate biosynthesis I	7	0.14	0.14	0.14	0.14	0.29	0.29	0.29	0.14	0.14	0.14	0.29	0.14	0.29	0.29	0	0.29	0.14	0.29	1	0.57	0.29	0.29	0.29	0.29	0	0	0
	2'-(5'-phosphoribosyl)-3'-dephospho-CoA biosynthesis I (citrate lyase)	2	0.50	0.50	0.50	0.50	0.50	0.50	0.50	0.50	0.50	0.50	0.50	1	0.50	0	0	0.50	0.50	0.50	1	1	0.50	0.50	0	0	0	0	0
	2'-(5'-phosphoribosyl)-3'-dephospho-CoA biosynthesis II (malonate decarboxylase)	2	1	1	1	1	1	1	1	1	0.50	1	1	1	1	0.50	0	1	1	1	0.50	1	1	1	0	0	0	0	0
	5-6-dimethylbenzimidazole biosynthesis	3	0.67	0.67	0.67	0.33	0.67	0.67	0.67	1	0.67	0.67	1	0.67	0.67	0.33	0.67	0.67	0.67	0.67	0.67	0.67	0.67	0.67	0.33	0.33	0.33	0.33	0.33
	6-hydroxymethyl-dihydropterin diphosphate biosynthesis I	5	0.80	0.80	0.80	0.80	0.60	0.60	0.60	0.80	0.80	0.60	0.60	0.80	0.60	0.60	0.40	0.60	0.60	0.60	0.80	0.60	0.60	0.60	0.80	0.80	0	0	0
	7-keto-8-aminopelargonate biosynthesis I	11	0.91	0.91	0.91	0.91	0.55	0.36	0.45	0.91	0.91	0.73	0.55	0.82	0.64	0.82	0.36	0.82	0.64	0.55	1	0.64	0.82	0.91	0.82	0.82	0.55	0.64	0.36
	7-keto-8-aminopelargonate biosynthesis II	2	0.50	0.50	0.50	0.50	0.50	0.50	0.50	0.50	0.50	0.50	0.50	0.50	0.50	0.50	0.50	0.50	0.50	1	0.50	1	1	0.50	0.50	0.50	0	0	0
	acyl carrier protein metabolism	2	0.50	0.50	0.50	0.50	1	1	1	0.50	0.50	0.50	0.50	0.50	0.50	0.50	0.50	0.50	1	1	1	0.50	0	0	0.50	0.50	0.50	0.50	0.50
	adenosylcobalamin biosynthesis from cobyrinate a,c-diamide I	0.25	0.88	0.88	0.88	8	0.63	1	0.88	0.75	0.88	0.75	1	0.75	0.75	0.63		0.75	0.75	0.75	0.38	0.75	0.63	0.88	0.88	0.88	0	0	0
	adenosylcobalamin biosynthesis from cobyrinate a.c-diamide II	0.22	0.78	0.78	0.78	9	0.56	0.89	0.78	0.78	0.78	0.67	1	0.67	0.67	0.56		0.67	0.67	0.67	0.44	0.67	0.56	0.78	0.78	0.78	0	0	0
	adenosylcobalamin biosynthesis I (early cobalt insertion)	21	0.57	0.57	0.57	0.57	0.57	0.62	0.67	0.57	0.62	0.57	0.76	0.57	0.62	0.52	0.29	0.57	0.62	0.57	0.24	0.62	0.57	0.62	0.67	0.67	0	0	0
	adenosylcobalamin biosynthesis II (late cobalt incorporation)	21	0.81	0.81	0.81	0.81	0.76	0.90	0.86	0.86	0.86	0.76	0.95	0.81	0.81	0.71	0.24	0.76	0.81	0.81	0.29	0.81	0.71	0.86	0.81	0.81	0	0	0
	adenosylcobalamin salvage from cobalamin	1	1	1	1	1	1	1	1	1	1	1	1	1	1	1	1	1	1	1	1	1	1	1	1	1	0	0	0
	adenosylcobalamin salvage from cobinamide I	6	1	1	1	1	0.67	0.83	0.83	1	1	0.83	0.83	0.83	0.83	0.50	0.17	0.83	0.67	0.67	0.83	0.83	0.83	1	0.83	0.83	0	0	0
	biotin biosynthesis from 7-keto-8-aminopelargonate	3	1	1	1	1	1	1	1	1	1	1	1	1	1	1	1	1	1	1	1	1	1	1	1	1	0	0	0
	chlorophyllide a biosynthesis I	10	0.30	0.30	0.30	0.30	0.30	0.40	0.50	0.30	0.60	0.30	0.50	0.30	0.30	0.50	0.30	0.40	0.40	0.50	0.30	0.50	0.40	0.40	0.30	0.30	0.20	0.30	0.20
	chlorophyllide a biosynthesis II	10	0.30	0.30	0.30	0.30	0.30	0.40	0.50	0.30	0.30	0.30	0.50	0.30	0.30	0.50	0.30	0.40	0.40	0.50	0.30	0.50	0.40	0.40	0.30	0.30	0.20	0.30	0.20
	coenzyme A biosynthesis	4	1	1	0.50	1	1	1	1	1	1	1	0.75	1	0.75	1	1	1	1	1	1	1	1	1	1	1	0.50	0.50	0.50
	coenzyme M biosynthesis I	7	0.14	0.14	0.14	0.14	0	0	0	0	0	0	0	0	0	0	0	0	0	0	0	0	0	0	0.14	0.14	0	0	0
	cytidylyl molybdenum cofactor biosynthesis	1	0	0	0	0	0	0	0	0	0	0	1	0	0	0	0	0	0	1	1	0	0	0	0	0	0	0	0
	demethylmenaquinol-8 biosynthesis I	1	0	0	0	0	0	0	0	0	0	0	0	0	0	0	0	0	0	0	1	0	0	0	0	0	0	0	0
	di-trans,poly-cis-undecaprenyl phosphate biosynthesis	1	1	1	1	1	1	1	1	1	1	1	1	1	1	1		1	1	1	1	1	1	1	1	1	1	1	1
	flavin biosynthesis I (bacteria and plants)	9	0.89	0.89	0.89	0.78	0.89	0.89	0.89	0.89	0.89	0.89	0.89	0.89	0.67	0.89	0.89	0.67	0.89	0.89	0.89	0.89	0.89	0.89	0.89	0.89	0.89	0.89	0.89
	folate polyglutamylation	5	1	1	1	1	0.80	0.80	0.80	0.80	1	0.80	0.80	0.80	0.20	0.80	0.80	0.80	0.20	0.80	0.80	0.80	0.80	0.80	0.80	0.80	0.20	0.80	0.80
	folate transformations I	12	0.67	0.58	0.67	0.58	0.75	0.67	0.75	0.58	0.67	0.58	0.50	0.67	0.67	0.67	0.67	0.67	0.75	0.75	0.67	0.67	0.58	0.67	0.67	0.67	0.33	0.33	0.42
	formylTHF biosynthesis I	11	0.91	0.91	0.91	0.91	0.82	0.73	0.82	0.82	0.91	0.82	0.64	0.91	0.73	0.91	0.82	0.82	0.82	0.82	0.91	0.91	0.91	0.91	0.91	0.91	0.27	0.45	0.55
	geranyl diphosphate biosynthesis	1	1	1	1	1	0	0	0	1	1	1	1	1	0	1	1	0	1	1	1	0	1	0	1	1	0	0	0
	geranylgeranyldiphosphate biosynthesis	1	0	0	0	0	0	0	1	0	0	0	0	0	0	0	1	1	0	0	0	0	0	0	0	0	1	0	0
	glutathione biosynthesis	2	1	1	1	1	1	1	1	1	1	1	1	1	1	1	1	1	1	1	1	1	1	1	0.50	0.50	1	1	1
	glutathione redox reactions I	3	0.33	0.33	0.33	0.67	0.67	1	1	0	0.33	0.67	0.67	0.33	0.33	0.67	0.33	1	0.67	0.33	0.67	1	1	1	1	1	0	0	0
	glutathione redox reactions II	1	0	0	0	1	1	1	1	0	0	1	0	0	0	1	0	1	1	0	1	1	1	1	1	1	0	0	0
	glutathionylspermidine biosynthesis	1	0	0	0	0	0	0	0	0	0	0	0	0	0	0	0	0	0	0	1	0	0	1	0	0	0	0	0
	guanylyl molybdenum cofactor biosynthesis	1	1	1	1	1	1	1	0	1	1	1	0	1	1	1	1	1	1	1	1	1	1	1	1	1	0	0	0
	heme biosynthesis from uroporphyrinogen-III I	4	0.75	0.75	0.75	0.75	0.75	0.75	1	0.75	0.75	1	1	0.75	0.75	1	1	0.75	0.75	1	1	1	0.75	1	0.75	0.75	0.75	0.75	0.75
	heme biosynthesis from uroporphyrinogen-III II	4	0.75	0.75	0.75	0.75	0.75	0.75	0.75	0.75	0.75	0.75	0.75	0.75	0.75	0.75	0.75	0.75	0.75	0.75	1	0.75	0.75	0.75	0.75	0.75	0.75	0.75	0.50
	heptaprenyl diphosphate biosynthesis	1	0	0	0	0	1	1	0	0	0	0	1	0	1	0	0	0	1	0	0	0	0	0	0	0	0	0	0
	L-ascorbate biosynthesis V	3	0.67	0.67	0.67	0.67	0.33	0.33	0.33	0.33	0	0.33	1	0.67	0.67	0.33	0	0.67	0.33	0.67	0	0.33	0.33	0.33	0	0	0	0	0
	lipoate biosynthesis and incorporation I	2	1	1	1	1	1	1	1	1	1	1	1	1	1	1	1	1	1	1	1	1	1	1	1	1	1	1	1
	lipoate biosynthesis and incorporation II	2	0.50	0.50	0.50	0.50	0.50	0.50	0.50	0.50	0.50	0.50	0.50	0.50	0.50	0.50	0.50	0.50	0.50	0.50	1	0.50	0.50	0.50	0.50	0.50	0.50	0.50	0.50
	lipoate salvage and modification	2	0	0	0	0	0	0	0	0	0	0	1	0	0	0	0	0	0	0	1	0	0	0	0	0	0	0	0
	menaquinol-6 biosynthesis	1	0	0	0	0	0	0	0	0	0	0	0	0	0	0	1	0	0	0	0	1	1	0	0	0	0	0	0
	menaquinol-8 biosynthesis	1	1	1	1	1	1	1	1	1	1	1	1	1	1	1	1	1	1	1	1	1	1	1	1	1	0	1	1
	menaquinol-9 biosynthesis	1	0	0	0	0	0	0	0	0	0	0	0	0	0	0	1	0	0	0	0	0	0	0	0	0	0	0	0
	methylerythritol phosphate pathway	9	0.89	0.89	0.78	0.89	0.89	0.78	0.89	0.89	0.89	0.89	0.89	0.89	0.89	0.89	0.89	0.89	0.89	0.89	1	0.89	0.89	1	0.89	0.89	0.78	0.78	0.78
	mevalonate pathway I	7	0.14	0.14	0.14	0.29	0.14	0.43	0.14	0.14	0.29	0.14	0.14	0.14	0.14	0.29	0.14	0.14	0.14	0.14	0.29	0.14	0.14	0.29	0.14	0.14	0	0	0
	molybdenum cofactor biosynthesis	7	0.86	0.86	0.86	0.86	0.57	0.29	0.29	0.86	0.86	0.57	0.43	0.86	0.43	0.71	0.14	0.57	0.43	0.43	0.86	0.57	0.43	0.57	0.71	0.71	0.14	0.14	0.14
	NAD biosynthesis I (from aspartate)	6	1	1	1	1	1	1	1	1	1	1	1	1	1	1	0.83	1	1	1	1	1	1	1	1	1	0	0	0
	NAD biosynthesis III	2	0	0	0	0	1	1	0	0.50	0	0	0.50	0	0.50	0	0	0	1	0.50	0.50	0	0	0.50	0.50	0.50	0	0	0
	NAD phosphorylation and dephosphorylation	3	0.67	0.67	0.67	1	1	1	1	0.67	1	1	0.67	1	1	1	0.67	1	1	1	0.67	1	1	1	1	1	0.33	0.33	0.33
	NAD salvage pathway I	8	0.63	0.63	0.63	0.63	0.50	0.50	0.50	0.63	0.63	0.50	0.38	0.50	0.50	0.50	0.38	0.50	0.50	0.63	0.75	0.50	0.50	0.63	0.50	0.50	0	0	0
	NAD salvage pathway II	5	0	0	0	0.20	0.40	0.60	0.20	0.20	0.40	0.20	0.20	0.40	0.40	0.20	0.20	0.20	0.40	0.40	0.60	0.40	0.40	0.80	0.60	0.60	0	0	0
	NAD salvage pathway III	2	0	0	0	0	0.50	0.50	0	0	0	0	0	0	0	0	0	0	0.50	0	1	0	0	0.50	0.50	0.50	0	0	0
	octaprenyl diphosphate biosynthesis	1	1	1	1	1	0	1	1	1	1	1	1	1	0	1	0	1	0	0	1	1	1	1	1	1	0	1	1
	p-aminobenzoate biosynthesis	2	0.50	0.50	0.50	0.50	1	1	1	1	1	0.50	1	0.50	1	0.50	1	0.50	1	0.50	1	1	1	1	1	1	0	0	0
	phosphopantothenate biosynthesis I	4	1	1	1	1	1	0.75	1	1	1	1	1	1	1	1	1	1	1	1	1	1	1	1	1	1	0	0	0
	pyridoxal 5'-phosphate biosynthesis I	7	0.86	0.86	0.86	0.86	0.71	0.57	0.71	0.86	0.86	0.71	0.71	0.86	0.71	0.71	0.71	0.71	0.71	0.71	1	1	1	1	0.71	0.71	0	0.29	0.29
	pyridoxal 5'-phosphate salvage pathway	5	0.60	0.60	0.60	0.60	0.80	0.80	0.80	0.60	0.60	0.60	1	0.60	0.80	0.60	0.40	0.60	0.80	0.60	1	0.80	0.60	0.60	0.40	0.40	0	0.40	0.40
	S-adenosyl-L-methionine biosynthesis	1	1	1	1	1	1	1	1	1	1	1	1	1	1	1	1	1	1	1	1	1	1	1	1	1	1	1	1
	siroheme biosynthesis	4	0.50	0.50	0.50	0.50	0.50	0.50	0.50	0.50	0.50	0.50	0.50	0.50	0.50	0.50	0.50	0.50	0.50	0.50	1	1	1	1	0.50	0.50	0	0	0
	superpathway of heme biosynthesis from uroporphyrinogen-III	6	0.67	0.67	0.67	0.67	0.67	0.67	0.83	0.67	0.67	0.83	0.83	0.67	0.67	0.83	0.83	0.67	0.67	0.83	1	0.83	0.67	0.83	0.67	0.67	0.67	0.67	0.50
	tetrahydrobiopterin biosynthesis I	3	0.33	0.33	0.33	0.33	1	1	1	0.33	0.67	1	1	1	0.67	1	0.33	1	1	0.67	0.33	0.33	0.67	0.67	0.67	0.67	0	0	0
	tetrahydrofolate biosynthesis	3	1	1	1	1	0.67	0.67	0.67	1	1	1	1	1	0.67	1	1	0.67	0.67	0.67	1	1	1	1	1	1	0	1	0.67
	tetrahydrofolate salvage from 5,10-methenyltetrahydrofolate	2	1	1	1	1	1	1	1	1	1	1	0.50	1	1	1	1	1	1	1	1	1	1	1	1	1	1	1	1
	tetrahydromonapterin biosynthesis	3	0	0	0	0	0	0	0	0	0	0	0	0	0	0	0	0	0	0	0.67	0.33	0.67	0.33	0	0	0	0	0
	tetrapyrrole biosynthesis I	6	1	1	1	1	1	1	1	0.83	0.83	1	1	1	1	1	0.83	1	1	1	1	1	1	1	1	1	0.67	0.67	0.67
	tetrapyrrole biosynthesis II	4	0.75	0.75	0.75	0.75	0.75	0.75	0.75	0.50	0.50	0.75	0.75	0.75	0.75	0.75	0.50	0.75	0.75	0.75	0.75	0.75	0.75	0.75	0.75	0.75	1	1	1
	thiamin diphosphate biosynthesis I (E. coli)	2	0.50	0.50	0.50	0.50	1	1	1	1	0.50	1	1	1	1	1	1	1	1	1	0.50	1	1	1	1	1	0	0	0
	thiamin diphosphate biosynthesis II (Bacillus)	2	1	1	1	0.50	1	1	1	1	0.50	1	1	1	1	1	1	1	1	1	0.50	0.50	0.50	0.50	1	1	0	0	0
	thiamin diphosphate biosynthesis III (Staphylococcus)	3	0.67	0.67	0.67	0.33	0.67	0.67	0.67	0.67	0.67	0.67	0.67	0.67	0.67	0.67	1	0.67	0.67	0.67	0	0.33	0.33	0.33	0.67	0.67	0	0	0
	thiamin diphosphate biosynthesis IV (eukaryotes)	3	0.67	0.67	0.67	0.67	0.67	0.67	0.67	0.67	0.67	0.67	0.67	0.67	0.67	0.67	1	0.67	0.67	0.67	0.33	0.67	0.67	0.67	0.67	0.67	0	0	0
	thiamin salvage I	2	0.50	0.50	0.50	0.50	0.50	0.50	0.50	0.50	0	0.50	0.50	0.50	0.50	0.50	0.50	0.50	0.50	0.50	1	0.50	0.50	0.50	0.50	0.50	0	0	0
	thiamin salvage III	1	0	0	0	0	0	0	0	0	0	0	0	0	0	0	1	0	0	0	0	0	0	0	0	0	0	0	0
	thioredoxin pathway	2	0.50	0.50	0.50	0.50	0.50	0.50	0.50	0.50	0.50	0.50	0.50	0.50	0.50	0.50	0.50	0.50	0.50	0.50	0.50	0.50	0.50	0.50	0.50	0.50	0.50	0.50	0.50
	trans, trans-farnesyl diphosphate biosynthesis	3	0.67	0.67	0.67	1	0.33	0.33	0.33	0.67	0.67	0.67	0.67	0.67	0.33	0.67	0.67	0.33	0.67	0.67	1	0.33	0.67	0.67	0.67	0.67	0.33	0.33	0.33
	ubiquinol-8 biosynthesis (prokaryotic)	8	0.75	0.75	0.75	0.75	0.75	0.63	0.63	0.75	0.75	0.88	0.63	0.88	0.75	0.75	0.38	0.75	0.75	0.75	1	0.88	0.88	1	0.88	0.88	0.50	0.63	0.63
	vitamin B6 degradation	9	0.11	0.11	0.11	0.11	0.11	0.11	0.11	0.11	0.11	0	0.11	0.11	0.11	0	0.11	0.11	0	0.11	0	0.11	0	0.11	0.11	0.11	0	0	0
	γ-glutamyl cycle	6	0.67	0.67	0.67	0.67	0.83	0.83	0.67	0.67	0.67	0.67	0.83	0.67	0.83	0.67	0.67	0.67	0.83	0.67	0.33	0.50	0.50	0.33	0.33	0.33	0.33	0.33	0.33
	Fatty Acids and Lipids Biosynthesis	Reactions nb	B. terrae BS001	B. terrae BS007	B. terrae BS110	B. terrae BS437	B. ambifaria AMMD	B. gladioli BSR3	B. glumae BGR1	B. graminis C4D1M	B. kururiensis M130	B. mallei ATCC 23344	B. phenoliruptrix BR3459a	B. phymatum STM815	B. phytofirmans PsJN	B. pseudomallei K96243	B. rhizoxinica HKI 454	B. thailandensis E264	B. vietnamiensis G4	B. xenovorans LB400	Escherichia coli K12	Pseudomonas aeruginosa PA7	Pseudomonas aeruginosa PAO1	Pseudomonas fluorescens Pf-5	Ralstonia solanacearum CMR15	Ralstonia solanacearum GMI1000	Wolbachia endosymbiont TRS of Brugia malayi	Wolbachia pipientis wMel	Wolbachia pipientis wRec
	(KDO)2-lipid A biosynthesis I	2	0.50	0.50	0.50	0	0.50	0.50	0.50	0.50	0.50	0.50	0.50	0.50	0.50	0.50	0.50	0.50	0.50	0.50	1	0.50	0.50	0.50	1	1	0	0	0
	acyl-ACP thioesterase pathway	1	0	0	0	0	1	1	1	0	0	1	1	0	0	1	0	1	1	0	0	1	1	1	0	0	0	0	0
	acyl-CoA hydrolysis	1	1	1	0	1	0	0	0	1	1	1	1	1	0	1	0	1	0	0	1	1	1	1	1	1	0	0	0
	biotin-carboxyl carrier protein assembly	3	1	1	1	1	1	1	1	1	1	1	1	1	1	1	1	1	1	1	1	1	1	1	1	1	0.67	0.33	0.33
	cardiolipin biosynthesis I	3	0.67	0.67	0.67	0.67	1	1	0.67	1	1	1	1	1	1	1	1	1	1	1	1	1	1	1	1	1	1	0.67	0.67
	cardiolipin biosynthesis II	3	0.33	0.33	0.33	0.33	0.67	1	0.67	0.67	0.67	1	1	0.67	0.67	0.67	1	1	0.67	1	0.67	1	1	0.67	0.67	0.67	1	0.67	0.67
	CDP-diacylglycerol biosynthesis I	4	0.75	0.75	0.75	1	1	0.75	1	0.75	1	1	1	0.50	1	1	0.75	1	1	1	1	1	1	1	0.75	0.75	1	1	1
	CDP-diacylglycerol biosynthesis II	4	0.75	0.75	0.75	0.75	1	0.75	1	0.75	1	1	1	0.50	1	1	0.75	1	1	1	1	1	1	1	0.75	0.75	1	1	0.75
	cis-dodecenoyl biosynthesis	6	0.83	0.83	0.83	0.67	0.67	0.17	0.33	0.83	0.67	0.67	0.33	0.83	0.67	0.67	0.50	0.67	0.67	0.67	1	0.83	1	1	0.83	0.83	0.67	0.67	0.33
	cis-vaccenate biosynthesis	5	0.60	0.60	0.60	0.60	0.80	0.60	0.60	0.60	0.60	0.80	0.60	0.60	0.60	0.80	0.60	0.80	0.80	0.60	0.60	0.80	0.80	0.80	0.60	0.60	0.60	0.60	0.40
	cyclopropane fatty acid (CFA) biosynthesis	1	1	1	1	1	1	1	1	0	0	1	1	1	1	1	1	1	1	1	1	0	0	1	1	1	0	0	0
	fatty acid activation	1	1	1	1	1	1	1	1	1	1	1	1	1	1	1	1	1	1	1	1	1	1	1	1	1	0	0	0
	fatty acid biosynthesis initiation I	3	1	1	1	1	1	0.67	1	1	1	1	1	1	1	1	0.67	1	1	0.67	1	1	1	1	1	1	1	1	0.67
	fatty acid biosynthesis initiation II	2	1	1	1	1	0.50	0.50	0.50	1	1	1	0.50	1	0.50	1	0.50	1	1	0.50	1	0.50	0.50	1	1	1	1	1	0.50
	fatty acid biosynthesis initiation III	2	1	1	1	1	0.50	0.50	0.50	1	1	0.50	0.50	1	0.50	0.50	0.50	0.50	0.50	0.50	1	1	1	0.50	1	1	0.50	0.50	0.50
	fatty acid elongation -- saturated	5	1	1	1	1	0.60	0.40	0.40	1	1	1	0.40	1	1	1	1	0.80	0.80	0.80	1	0.80	1	1	1	1	0.80	1	0.80
	fatty acids biosynthesis (yeast)	1	0	0	0	0	1	0	0	0	0	1	1	1	0	1	0	1	1	1	0	0	0	1	0	0	0	0	0
	KDO transfer to lipid IVA I	2	0.50	0.50	0.50	0.50	0.50	0.50	0.50	0.50	0.50	1	0.50	1	0.50	0.50	0.50	0.50	0.50	0.50	1	0.50	0.50	1	1	1	0	0	0
	linoleate biosynthesis II (animals)	2	0.50	0.50	0.50	0.50	0.50	1	0.50	0	0	0.50	0.50	0	0.50	0.50	0.50	0.50	1	0.50	0	0.50	0.50	1	0.50	0.50	0	0	0
	Lipid A-core biosynthesis	10	0.20	0.20	0.20	0.20	0.20	0.20	0.20	0.20	0.20	0.20	0.10	0.20	0.20	0.20	0.20	0.20	0.20	0.20	1	0.30	0.40	0.20	0.10	0.10	0	0	0
	lipid IVA biosynthesis	6	1	1	1	1	1	1	1	1	1	1	1	1	1	1	1	1	1	1	1	1	1	1	1	1	0	0	0
	mevalonate pathway I	7	0.14	0.14	0.14	0.29	0.14	0.43	0.14	0.14	0.29	0.14	0.14	0.14	0.14	0.29	0.14	0.14	0.14	0.14	0.29	0.14	0.14	0.29	0.14	0.14	0	0	0
	palmitate biosynthesis II (bacteria and plants)	29	0.93	0.93	0.93	0.93	0.72	0.52	0.52	0.93	0.93	0.76	0.52	0.93	0.93	0.97	0.93	0.72	0.97	0.93	0.93	0.97	0.97	0.97	0.93	0.93	0.93	0.72	0.48
	palmitoleate biosynthesis I	9	1	1	0.89	0.89	0.78	0.56	0.56	1	1	0.78	0.56	1	0.67	0.89	0.44	1	0.78	0.67	1	0.78	1	1	0.89	0.89	0.56	0.67	0.44
	palmitoleate biosynthesis II	2	0.50	0.50	0	0	0.50	0.50	0.50	0.50	0.50	0.50	0.50	0.50	0	0.50	0	0.50	0.50	0	0.50	0.50	1	0.50	0	0	0	0	0
	phosphatidylcholine biosynthesis I	3	0	0	0	0	0	0	0	0	0	0	0	0	0.33	0	0	0	0	0	0.33	0	0	0	0	0	0	0	0
	phosphatidylcholine biosynthesis V	3	0	0	0	0	0	1	1	0	0	0	0	0	0.33	0	0	0	0.33	0	0	0.67	0.67	0	0	0	0	0	0
	phosphatidylcholine biosynthesis VI	1	0	0	0	0	0	0	0	0	0	0	0	0	0	0	0	0	0	0	0	0	1	1	0	0	0	0	0
	phosphatidylethanolamine biosynthesis I	2	1	1	1	1	1	1	0.50	1	1	1	1	0.50	1	1	1	0.50	1	1	1	1	1	1	1	1	1	1	1
	phosphatidylethanolamine biosynthesis II	3	0	0	0	0	0	0	0	0	0	0	0	0	0.33	0	0	0	0	0	0	0	0	0	0	0	0	0	0
	phosphatidylglycerol biosynthesis I (plastidic)	6	0.67	0.67	0.67	0.67	1	0.83	0.83	0.83	1	1	1	0.67	1	1	0.83	1	1	1	1	1	1	1	0.83	0.83	1	1	0.83
	phosphatidylglycerol biosynthesis II (non-plastidic)	6	0.67	0.67	0.67	0.83	1	0.83	0.83	0.83	1	1	1	0.67	1	1	0.83	1	1	1	1	1	1	1	0.83	0.83	1	1	1
	rhamnolipid biosynthesis	3	0	0	0	0	0	0	0	0	0	0	0	0	0	0	0	0	0	0	0	0	0.33	0	0	0	0	0	0
	sphingomyelin metabolism	3	0	0	0	0	0	0	0	0	0	0	0	0	0	0	0	0	0	0	0	0	0	0	0.33	0.33	0	0	0
	stearate biosynthesis II (plants)	5	0.40	0.40	0.40	0.20	0.80	0.60	0.60	0.20	0.20	0.60	0.60	0.60	0.80	0.60	0.80	0.80	1	0.80	0	1	0.80	1	0.60	0.60	0.60	0.60	0.20
	superpathway of (KDO)2-lipid A biosynthesis	16	0.75	0.75	0.75	0.69	0.75	0.75	0.75	0.75	0.75	0.81	0.75	0.81	0.75	0.69	0.75	0.75	0.75	0.69	1	0.63	0.69	0.81	0.88	0.88	0	0	0
	superpathway of fatty acid biosynthesis initiation (E. coli)	6	1	1	1	1	0.67	0.50	0.67	1	1	0.83	0.67	1	0.67	0.83	0.50	0.83	0.83	0.50	1	0.83	0.83	0.83	1	1	0.83	0.83	0.50
	γ-linolenate biosynthesis II (animals)	2	0.50	0.50	0.50	0.50	0.50	0.50	0.50	0	0	0.50	0.50	0	0.50	0.50	0.50	0.50	0.50	0.50	0	0.50	1	0.50	0.50	0.50	0	0	0
	Metabolic Regulators Biosynthesis	Reactions nb	B. terrae BS001	B. terrae BS007	B. terrae BS110	B. terrae BS437	B. ambifaria AMMD	B. gladioli BSR3	B. glumae BGR1	B. graminis C4D1M	B. kururiensis M130	B. mallei ATCC 23344	B. phenoliruptrix BR3459a	B. phymatum STM815	B. phytofirmans PsJN	B. pseudomallei K96243	B. rhizoxinica HKI 454	B. thailandensis E264	B. vietnamiensis G4	B. xenovorans LB400	Escherichia coli K12	Pseudomonas aeruginosa PA7	Pseudomonas aeruginosa PAO1	Pseudomonas fluorescens Pf-5	Ralstonia solanacearum CMR15	Ralstonia solanacearum GMI1000	Wolbachia endosymbiont TRS of Brugia malayi	Wolbachia pipientis wMel	Wolbachia pipientis wRec
	citrulline-nitric oxide cycle	3	0.67	0.67	0.67	0.67	0.67	0.67	0.67	0.67	0.67	1	0.67	0.67	0.67	0.67	0.67	0.67	0.67	0.67	0.67	0.67	0.67	0.67	0.67	0.67	0	0	0
	ppGpp biosynthesis	6	0.83	0.83	0.83	0.67	0.50	0.67	0.67	0.83	0.83	0.83	0.67	0.83	0.67	1	0.83	0.83	0.67	0.50	1	0.83	0.83	0.83	0.83	0.83	0.17	0.17	0.17
	Nucleosides and Nucleotides Biosynthesis	Reactions nb	B. terrae BS001	B. terrae BS007	B. terrae BS110	B. terrae BS437	B. ambifaria AMMD	B. gladioli BSR3	B. glumae BGR1	B. graminis C4D1M	B. kururiensis M130	B. mallei ATCC 23344	B. phenoliruptrix BR3459a	B. phymatum STM815	B. phytofirmans PsJN	B. pseudomallei K96243	B. rhizoxinica HKI 454	B. thailandensis E264	B. vietnamiensis G4	B. xenovorans LB400	Escherichia coli K12	Pseudomonas aeruginosa PA7	Pseudomonas aeruginosa PAO1	Pseudomonas fluorescens Pf-5	Ralstonia solanacearum CMR15	Ralstonia solanacearum GMI1000	Wolbachia endosymbiont TRS of Brugia malayi	Wolbachia pipientis wMel	Wolbachia pipientis wRec
	5-aminoimidazole ribonucleotide biosynthesis I	5	1	1	1	1	1	1	1	1	1	1	1	1	1	1	1	1	1	1	1	1	1	1	1	1	1	1	1
	5-aminoimidazole ribonucleotide biosynthesis II	5	1	1	1	1	1	1	1	1	1	1	1	1	1	1	0.80	1	1	1	1	1	1	1	0.80	0.80	0.80	1	1
	adenine and adenosine salvage I	2	0.50	0.50	0.50	0.50	0.50	0.50	0.50	0.50	0.50	0	0.50	0.50	0.50	0.50	0.50	0.50	0.50	0.50	1	0.50	0.50	0.50	0.50	0.50	0	0	0
	adenine and adenosine salvage II	2	0.50	0.50	0.50	0.50	0.50	0.50	0.50	0.50	0.50	0	0.50	0.50	0.50	0.50	0.50	0.50	0.50	0.50	1	0.50	0.50	0.50	0.50	0.50	0	0	0
	adenine and adenosine salvage III	4	0.50	0.50	0.50	0.50	0.50	0.50	0.50	0	0.25	0.50	0.50	0.50	0.50	0.50	0.50	0.50	0.50	0.25	1	0.50	0.50	0.25	0.50	0.50	0	0	0
	adenine and adenosine salvage IV	3	0.67	0.67	0.67	0.67	0.67	0.67	0.67	0.67	0.33	0.33	0.67	0.67	0.67	0.67	0.67	0.67	0.67	1	1	0.67	0.67	1	0.67	0.67	0	0	0
	adenine and adenosine salvage V	3	0.33	0.33	0.33	0.33	0.33	0.33	0.33	0	0.33	0.33	0.33	0.33	0.33	0.33	0.33	0.33	0.33	0	1	0.33	0.33	0	0.33	0.33	0	0	0
	adenine and adenosine salvage VI	1	0	0	0	0	1	1	1	0	0	1	1	0	0	1	1	1	1	0	0	0	0	0	1	1	0	0	0
	adenosine nucleotides de novo biosynthesis	8	0.75	0.75	0.75	0.75	0.75	0.75	0.88	0.88	0.75	0.88	0.75	0.75	0.75	0.88	0.75	0.88	0.75	0.88	1	0.88	0.88	0.75	0.75	0.75	0.75	0.75	0.75
	guanine and guanosine salvage I	2	0.50	0.50	0.50	0.50	0.50	0.50	0.50	0	0	0.50	0.50	0.50	0.50	0.50	0.50	0.50	0.50	0.50	1	0.50	0.50	0.50	0.50	0.50	0	0	0
	guanine and guanosine salvage II	2	0.50	0.50	0.50	0.50	0.50	0.50	0.50	0	0	0.50	0.50	0.50	0.50	0.50	0.50	0.50	0.50	0.50	0.50	0.50	0.50	0.50	0.50	0.50	0	0	0
	guanine and guanosine salvage III	1	0	0	0	0	0	0	0	0	0	0	0	0	0	0	0	0	0	0	1	0	0	0	0	0	0	0	0
	guanosine nucleotides de novo biosynthesis	9	0.78	0.78	0.78	0.78	0.78	0.78	0.89	0.89	0.78	0.89	0.78	0.78	0.78	0.89	0.67	0.89	0.78	0.89	1	0.89	0.89	0.78	0.78	0.78	0.78	0.78	0.78
	inosine-5'-phosphate biosynthesis I	6	1	1	1	1	0.67	0.50	0.67	1	1	1	1	1	0.67	1	0.67	0.83	0.67	0.67	1	1	1	1	1	1	0.67	1	1
	inosine-5'-phosphate biosynthesis II	5	0.80	0.80	0.80	0.80	1	0.80	1	0.80	1	0.80	1	0.80	1	0.80	1	1	1	1	0.80	0.80	0.80	0.80	0.80	0.80	1	0.80	0.80
	purine and pyrimidine metabolism	17	0.53	0.53	0.53	0.53	0.53	0.59	0.59	0.53	0.47	0.59	0.53	0.59	0.59	0.65	0.47	0.65	0.53	0.59	0.88	0.59	0.53	0.53	0.53	0.59	0.24	0.24	0.24
	purine nucleotides de novo biosynthesis II	14	0.93	0.93	0.93	0.93	1	0.93	1	0.93	1	0.93	1	0.93	1	0.93	1	1	1	1	0.93	0.93	0.93	0.93	0.93	0.93	1	0.93	0.93
	pyrimidine deoxyribonucleotides de novo biosynthesis I	13	0.69	0.69	0.69	0.69	0.69	0.69	0.85	0.85	0.69	0.85	0.69	0.69	0.69	0.85	0.69	0.85	0.69	0.85	1	0.85	0.85	0.69	0.69	0.69	0.62	0.62	0.62
	pyrimidine deoxyribonucleotides de novo biosynthesis II	14	0.57	0.57	0.57	0.57	0.57	0.64	0.79	0.79	0.57	0.71	0.64	0.57	0.57	0.79	0.64	0.71	0.57	0.79	0.86	0.71	0.71	0.57	0.57	0.57	0.64	0.64	0.71
	pyrimidine ribonucleotides interconversion	11	0.36	0.36	0.36	0.36	0.55	0.64	0.64	0.36	0.36	0.55	0.64	0.36	0.55	0.36	0.45	0.55	0.55	0.55	0.36	0.55	0.55	0.55	0.55	0.55	0.36	0.36	0.36
	queuosine biosynthesis	4	1	1	1	1	0.75	0.75	0.75	0.75	1	0.75	0.75	1	0.75	0.75	0.50	0.75	0.75	0.75	1	0.75	0.75	0.75	0.75	0.75	0.25	0.25	0.25
	salvage pathways of pyrimidine deoxyribonucleotides	5	0	0	0	0	0	0.20	0	0	0	0.40	0	0.20	0	0.40	0	0.20	0	0	1	0	0	0	0	0.20	0	0.20	0
	salvage pathways of pyrimidine ribonucleotides	8	0.50	0.50	0.50	0.50	0.50	0.50	0.63	0.63	0.50	0.63	0.50	0.50	0.63	0.63	0.38	0.63	0.38	0.63	1	0.63	0.50	0.50	0.50	0.50	0.13	0.13	0.13
	superpathway of 5-aminoimidazole ribonucleotide biosynthesis	6	1	1	1	1	1	1	1	1	1	1	1	1	1	1	0.83	1	1	1	1	1	1	1	0.83	0.83	0.83	1	1
	tRNA processing pathway I	10	0.60	0.50	0.60	0.50	0.80	0.60	0.60	0.80	0.60	0.70	0.80	0.70	0.60	0.80	0.80	0.80	0.80	0.80	0.80	0.90	0.90	1	0.80	0.80	0.50	0.30	0.20
	uridine-5'-phosphate biosynthesis	6	1	1	1	1	1	1	1	1	1	1	1	1	1	1	1	1	1	1	1	1	1	1	1	1	1	1	1
	xanthine and xanthosine salvage	2	0	0	0	0	0	0	0	0	0	0	0	0.50	0	0	0.50	0	0	0	1	0.50	0.50	0.50	0.50	0.50	0	0	0
	Other Biosynthesis	Reactions nb	B. terrae BS001	B. terrae BS007	B. terrae BS110	B. terrae BS437	B. ambifaria AMMD	B. gladioli BSR3	B. glumae BGR1	B. graminis C4D1M	B. kururiensis M130	B. mallei ATCC 23344	B. phenoliruptrix BR3459a	B. phymatum STM815	B. phytofirmans PsJN	B. pseudomallei K96243	B. rhizoxinica HKI 454	B. thailandensis E264	B. vietnamiensis G4	B. xenovorans LB400	Escherichia coli K12	Pseudomonas aeruginosa PA7	Pseudomonas aeruginosa PAO1	Pseudomonas fluorescens Pf-5	Ralstonia solanacearum CMR15	Ralstonia solanacearum GMI1000	Wolbachia endosymbiont TRS of Brugia malayi	Wolbachia pipientis wMel	Wolbachia pipientis wRec
	autoinducer AI-1 biosynthesis	1	1	1	1	1	0	1	1	1	1	1	0	1	0	1	1	1	0	0	0	1	1	1	1	1	0	0	0
	autoinducer AI-2 biosynthesis I	3	0.33	0.33	0.33	0.33	0.33	0.33	0.33	0.33	0.33	0.33	0	0.33	0.33	0.33	0.33	0.33	0	0	0.67	0	0	0	0.33	0.33	0	0	0
	epoxysqualene biosynthesis	3	0	0	0	0	0	0	0	0	0	0	1	0	0.67	0.33	0.67	1	0.67	0.67	0	0.33	0.33	0	0	0	0	0	0
	eumelanin biosynthesis	5	0	0	0	0	0	0.20	0	0	0	0	0	0	0	0	0	0	0	0	0	0	0	0	0	0	0	0	0
	hydrogen sulfide biosynthesis	2	0.50	0.50	0.50	0.50	0	0	0	0.50	0.50	0	0	0	0	0	0	0	0	0	0	0	0	0	0.50	0.50	0	0	0
	L-dopachrome biosynthesis	1	1	0	1	1	0	0	0	0	0	0	0	1	0	1	0	1	0	0	0	0	0	0	0	0	0	0	0
	mannosylglycerate biosynthesis I	2	0	0	0	0	0	0	0	0	0	0	0	0	0	0	0	0	0	0	0.50	0	0	0	0	0	0	0	0
	methylthiopropionate biosynthesis	1	0	0	0	0	0	0	0	0	0	0	0	0	0	0	0	0	0	0	0	0	0	1	0	0	0	0	0
	phytochelatins biosynthesis	1	0	0	0	0	0	0	0	0	0	1	0	0	1	0	0	1	0	1	0	0	0	0	0	0	0	0	0
	polyhydroxybutyrate biosynthesis	3	1	1	1	1	0.67	1	1	1	1	1	0.67	0.67	0.67	1	0.67	1	0.67	1	0.33	0.33	0.33	0.33	0.67	0.67	0	0	0
	PRPP biosynthesis I	1	1	1	1	1	1	1	1	1	1	1	1	1	1	1	1	1	1	1	1	1	1	1	1	1	1	1	1
	PRPP biosynthesis II	3	0.33	0.33	0.33	0.33	0	0.33	0	0.33	0.33	0.33	0.33	0.33	0	0.33	0	0	0	0	0.67	0.33	0	0.33	0	0	0	0	0
	trehalose biosynthesis I	2	1	1	1	1	1	1	1	1	1	1	1	1	1	1	1	1	1	1	1	0	0	0	1	1	0	0	0
	trehalose biosynthesis II	2	1	0.50	0.50	0.50	1	1	1	0.50	0.50	1	1	0.50	1	0.50	0.50	1	1	0.50	0.50	0	0	0	0.50	0.50	0	0	0
	trehalose biosynthesis III	2	1	0.50	0.50	0.50	1	1	1	0.50	0.50	1	1	0.50	1	0.50	0.50	1	1	0.50	0.50	0	0	0	0.50	0.50	0	0	0
	trehalose biosynthesis IV	1	1	1	1	1	1	1	1	1	1	1	1	1	1	1	0	0	1	1	0	1	1	1	1	1	0	0	0
	trehalose biosynthesis V	3	0.67	0.67	0.67	0.67	0.67	0.67	0.67	0.67	0.67	0.67	0.67	0.67	0.67	0.67	0	0.33	0.67	0.67	0	0.67	1	0.67	0.67	0.67	0	0	0
	trehalose biosynthesis VI	1	1	1	1	1	1	1	1	1	0	0	1	1	1	1	0	0	1	1	0	1	1	0	0	0	0	0	0
	trehalose biosynthesis VII	1	1	1	1	1	1	1	1	1	0	0	1	1	1	1	0	0	1	1	0	1	1	0	0	0	0	0	0
	Secondary Metabolites Biosynthesis	Reactions nb	B. terrae BS001	B. terrae BS007	B. terrae BS110	B. terrae BS437	B. ambifaria AMMD	B. gladioli BSR3	B. glumae BGR1	B. graminis C4D1M	B. kururiensis M130	B. mallei ATCC 23344	B. phenoliruptrix BR3459a	B. phymatum STM815	B. phytofirmans PsJN	B. pseudomallei K96243	B. rhizoxinica HKI 454	B. thailandensis E264	B. vietnamiensis G4	B. xenovorans LB400	Escherichia coli K12	Pseudomonas aeruginosa PA7	Pseudomonas aeruginosa PAO1	Pseudomonas fluorescens Pf-5	Ralstonia solanacearum CMR15	Ralstonia solanacearum GMI1000	Wolbachia endosymbiont TRS of Brugia malayi	Wolbachia pipientis wMel	Wolbachia pipientis wRec
	acetaldehyde biosynthesis II	1	0	0	0	0	0	1	1	1	1	1	1	1	0	1	0	1	0	1	0	0	0	1	0	0	0	0	0
	betaxanthin biosynthesis (via dopamine)	1	0	0	0	0	0	1	0	0	0	0	0	0	1	0	0	0	0	1	0	0	0	0	0	0	0	0	0
	camptothecin biosynthesis	5	0	0	0	0	0	0.20	0	0	0	0	0	0	0.20	0	0	0	0	0.20	0	0	0	0.20	0	0	0	0	0
	cephamycin C biosynthesis	3	0	0	0	0	0	0.33	0	0	0	0	0	0	0	0	0	0	0	0	0	0	0	0	0	0.33	0	0	0
	epoxysqualene biosynthesis	3	0	0	0	0	0	0	0	0	0	0	1	0	0.67	0.33	0.67	1	0.67	0.67	0	0.33	0.33	0	0	0	0	0	0
	erythromycin biosynthesis	8	0	0	0	0	0.13	0.13	0	0.13	0	0.13	0	0	0	0	0	0	0	0	0	0	0	0	0	0	0	0	0
	isopenicillin N biosynthesis	2	0	0	0	0	0	0.50	0.50	0	0	0.50	0	0	0.50	0.50	0.50	0	0	0.50	0	0	0.50	0	0	0	0	0	0
	mevalonate pathway I	7	0.14	0.14	0.14	0.29	0.14	0.43	0.14	0.14	0.29	0.14	0.14	0.14	0.14	0.29	0.14	0.14	0.14	0.14	0.29	0.14	0.14	0.29	0.14	0.14	0	0	0
	myo-inositol biosynthesis	2	0	0	0	0	0.50	0.50	0.50	0	0.50	0	0.50	0.50	0.50	0	0.50	0.50	0.50	0.50	0	0	0	0	0	0	0.50	0.50	0.50
	neurosporene biosynthesis	5	0.40	0.40	0.40	0.40	0.40	0.40	0.40	0.40	0.40	0.40	0.40	0.40	0.40	0.40	0.40	0.40	0.40	0.40	0	0	0	0	0.40	0.40	0	0	0
	penicillin K biosynthesis	1	1	1	1	1	0	0	1	0	0	0	0	0	0	0	1	0	0	0	0	0	0	0	0	0	0	0	0
	phenylethanol biosynthesis	4	0.50	0.50	0.50	0.50	0.25	0.25	0.25	0.25	0.25	0.25	0.25	0.25	0.50	0.25	0.25	0.25	0.25	0.25	0.50	0.25	0.25	0.25	0.25	0.25	0	0	0
	preQ0 biosynthesis	4	1	1	1	1	0.25	0.25	0.25	1	1	0.50	0.25	0.50	0.25	0.50	0	0.50	0.50	0.50	0.75	0.25	0.25	0.50	0.50	0.50	0	0	0
	pyocyanin biosynthesis	2	0	0	0	0	0	0	0	0	0	0	0	0	0	0	0	0	0	0	0	0.50	0.50	0	0	0	0	0	0
	rhamnolipid biosynthesis	3	0	0	0	0	0	0	0	0	0	0	0	0	0	0	0	0	0	0	0	0	0.33	0	0	0	0	0	0
	salicylate biosynthesis I	2	0	0	0	0	0.50	0	0	0	0	0	0	0	0	1	0	1	0	0	0.50	1	1	1	0	0	0	0	0
	trans-lycopene biosynthesis I (bacteria)	6	0.33	0.33	0.33	0.33	0.33	0.33	0.33	0.33	0.33	0.33	0.33	0.33	0.33	0.33	0.33	0.33	0.33	0.33	0	0	0	0	0.33	0.33	0	0	0
	tryptophan degradation VI (via tryptamine)	3	0	0	0	0	0.33	0.33	0	0	0	0	0.33	0	0.33	0	0	0	0	0.67	0	0	0	0	0	0	0	0	0
	β-caryophyllene biosynthesis	3	0	0	0	0	0	0	0	0	0	0	0	0	0	0	0	0	0	1	0	0	0	0	0	0	0	0	0
	Siderophore Biosynthesis	Reactions nb	B. terrae BS001	B. terrae BS007	B. terrae BS110	B. terrae BS437	B. ambifaria AMMD	B. gladioli BSR3	B. glumae BGR1	B. graminis C4D1M	B. kururiensis M130	B. mallei ATCC 23344	B. phenoliruptrix BR3459a	B. phymatum STM815	B. phytofirmans PsJN	B. pseudomallei K96243	B. rhizoxinica HKI 454	B. thailandensis E264	B. vietnamiensis G4	B. xenovorans LB400	Escherichia coli K12	Pseudomonas aeruginosa PA7	Pseudomonas aeruginosa PAO1	Pseudomonas fluorescens Pf-5	Ralstonia solanacearum CMR15	Ralstonia solanacearum GMI1000	Wolbachia endosymbiont TRS of Brugia malayi	Wolbachia pipientis wMel	Wolbachia pipientis wRec
	aerobactin biosynthesis	3	0	0	0	0.33	0	0	0	0	0	0	0	0	0.33	0	0	0	0	0	0	0.33	0	0	0.33	0.33	0	0	0
	enterobactin biosynthesis	4	0	0	0	0	0.75	0.75	0.25	0	0	0.25	0.25	0	0.25	0.50	0.25	0.50	0.25	0.25	1	0.50	0.25	0.50	0.25	0.25	0	0	0
	pyochelin biosynthesis	10	0	0	0	0	0	0	0	0	0	0	0	0	0	0.10	0	0.10	0	0	0	0	0	0	0	0	0	0	0
	pyoverdine I biosynthesis	5	0.20	0.20	0.20	0.20	0.20	0.20	0.20	0	0	0.40	0.20	0.40	0.20	0.40	0.20	0.20	0	0.20	0	0.40	0.40	0.40	0	0.20	0	0	0
	rhizobactin 1021 biosynthesis	6	0	0	0	0	0.33	0.17	0.17	0	0	0.17	0.17	0.17	0	0.17	0	0	0.17	0	0	0.17	0.17	0.17	0	0.17	0	0	0
	vibriobactin biosynthesis	9	0	0	0	0	0.44	0.22	0.11	0	0	0.11	0.11	0	0.11	0.33	0.11	0.22	0.11	0.11	0.44	0.22	0.11	0.33	0.11	0.11	0	0	0
	DEGRADATION/UTILIZATION/ASSIMILATION
	Alcohols Degradation	Reactions nb	B. terrae BS001	B. terrae BS007	B. terrae BS110	B. terrae BS437	B. ambifaria AMMD	B. gladioli BSR3	B. glumae BGR1	B. graminis C4D1M	B. kururiensis M130	B. mallei ATCC 23344	B. phenoliruptrix BR3459a	B. phymatum STM815	B. phytofirmans PsJN	B. pseudomallei K96243	B. rhizoxinica HKI 454	B. thailandensis E264	B. vietnamiensis G4	B. xenovorans LB400	Escherichia coli K12	Pseudomonas aeruginosa PA7	Pseudomonas aeruginosa PAO1	Pseudomonas fluorescens Pf-5	Ralstonia solanacearum CMR15	Ralstonia solanacearum GMI1000	Wolbachia endosymbiont TRS of Brugia malayi	Wolbachia pipientis wMel	Wolbachia pipientis wRec
	(R,R)-butanediol degradation	1	0	0	0	0	0	0	0	0	1	0	0	0	0	0	1	0	0	0	0	1	1	1	0	0	0	0	0
	(S,S)-butanediol degradation	1	0	0	0	0	0	0	0	0	1	0	0	0	0	0	0	0	0	0	0	1	1	1	0	0	0	0	0
	ethanol degradation I	2	1	1	1	1	1	1	1	1	1	1	1	1	1	1	1	1	1	1	1	1	1	1	1	1	0	0	0
	ethanol degradation II	3	1	1	1	1	1	1	1	1	1	1	1	1	1	1	1	1	1	1	0.67	1	1	1	1	1	0	0	0
	ethanol degradation IV	3	0.67	0.67	0.67	0.67	1	1	1	1	1	1	1	1	1	1	1	1	1	1	0.33	1	1	1	1	1	0	0	0
	ethylene glycol degradation	2	0.50	0.50	0.50	0.50	0	0.50	0	0.50	0.50	0	0.50	0	0.50	0	0	0	0	0	1	0	0	0	0	0	0	0	0
	glycerol degradation I	2	1	1	1	1	1	1	1	1	1	1	1	1	1	1	1	1	1	1	1	1	1	1	1	1	0	0	0
	glycerol degradation V	2	1	1	1	1	0.50	0	0.50	0.50	0.50	0.50	0	0.50	0.50	0.50	0	0.50	0.50	0.50	1	0	0	0	0	0	0	0	0
	Aldehyde Degradation	Reactions nb	B. terrae BS001	B. terrae BS007	B. terrae BS110	B. terrae BS437	B. ambifaria AMMD	B. gladioli BSR3	B. glumae BGR1	B. graminis C4D1M	B. kururiensis M130	B. mallei ATCC 23344	B. phenoliruptrix BR3459a	B. phymatum STM815	B. phytofirmans PsJN	B. pseudomallei K96243	B. rhizoxinica HKI 454	B. thailandensis E264	B. vietnamiensis G4	B. xenovorans LB400	Escherichia coli K12	Pseudomonas aeruginosa PA7	Pseudomonas aeruginosa PAO1	Pseudomonas fluorescens Pf-5	Ralstonia solanacearum CMR15	Ralstonia solanacearum GMI1000	Wolbachia endosymbiont TRS of Brugia malayi	Wolbachia pipientis wMel	Wolbachia pipientis wRec
	L-lactaldehyde degradation (aerobic)	2	1	1	1	1	0.50	1	0.50	1	1	1	1	1	1	1	0	1	0.50	1	1	1	1	0.50	0.50	0.50	0	0	0
	L-lactaldehyde degradation (anaerobic)	1	0	0	0	0	0	0	0	0	0	0	0	0	0	0	0	0	0	0	1	0	0	0	0	0	0	0	0
	methylglyoxal degradation I	3	1	1	1	1	1	0.67	0.67	1	1	0.67	1	0.67	1	1	0.67	0.67	0.67	1	1	0.67	0.67	0.67	1	1	0	0	0
	methylglyoxal degradation II	2	0.50	0.50	0.50	0.50	0.50	0	0	0.50	0.50	0	0.50	0	0.50	0.50	0	0	0	0.50	1	0	0	0	0.50	0.50	0	0	0
	methylglyoxal degradation III	2	0.50	0.50	0.50	0.50	0.50	0	0	0.50	0.50	0	0	0.50	0	0	0	0.50	0.50	0	1	0.50	0	0.50	0.50	0.50	0	0	0
	Amines and Polyamines Degradation	Reactions nb	B. terrae BS001	B. terrae BS007	B. terrae BS110	B. terrae BS437	B. ambifaria AMMD	B. gladioli BSR3	B. glumae BGR1	B. graminis C4D1M	B. kururiensis M130	B. mallei ATCC 23344	B. phenoliruptrix BR3459a	B. phymatum STM815	B. phytofirmans PsJN	B. pseudomallei K96243	B. rhizoxinica HKI 454	B. thailandensis E264	B. vietnamiensis G4	B. xenovorans LB400	Escherichia coli K12	Pseudomonas aeruginosa PA7	Pseudomonas aeruginosa PAO1	Pseudomonas fluorescens Pf-5	Ralstonia solanacearum CMR15	Ralstonia solanacearum GMI1000	Wolbachia endosymbiont TRS of Brugia malayi	Wolbachia pipientis wMel	Wolbachia pipientis wRec
	4-aminobutyrate degradation I	2	1	1	1	1	1	1	1	1	1	0.50	1	1	1	0.50	1	1	1	1	1	1	0.50	1	0.50	0.50	0	0	0
	4-aminobutyrate degradation II	2	1	1	1	1	1	1	1	1	1	1	1	1	1	1	1	1	1	1	1	1	1	1	1	1	0	0	0
	4-aminobutyrate degradation III	2	1	1	1	1	1	1	1	0.50	0.50	0.50	1	1	0.50	0.50	1	1	1	1	0.50	1	0.50	1	0.50	0.50	0	0	0
	4-aminobutyrate degradation IV	2	1	1	1	1	0.50	0.50	0.50	0.50	1	0	0.50	0.50	0.50	0	0.50	0.50	0.50	0.50	0.50	0.50	0	0.50	0	0	0	0	0
	allantoin degradation IV (anaerobic)	6	0.33	0.33	0.33	0.33	0.17	0.33	0	0.33	0.33	0.33	0	0.33	0.33	0.50	0	0.33	0.17	0.33	0.83	0.50	0.50	0.33	0	0	0	0	0
	allantoin degradation to glyoxylate I	3	1	1	1	1	0.67	1	0.67	1	1	0.67	0.67	0.67	0.67	1	0	0.67	0.67	0.67	0.67	1	1	0.67	0.67	0.33	0	0	0
	allantoin degradation to glyoxylate II	4	0.75	0.75	0.75	0.75	0.50	0.75	0.25	0.25	0.50	0.25	0.25	0.25	0.50	0.75	0	0.50	0.50	0.50	0.75	0.75	0.50	0.25	0	0.25	0	0	0
	allantoin degradation to glyoxylate III	4	0.75	0.75	0.75	0.75	0.50	0.75	0.25	0.50	0.50	0.50	0.25	0.50	0.50	0.75	0	0.50	0.50	0.50	1	0.75	0.75	0.50	0.25	0	0	0	0
	allantoin degradation to ureidoglycolate I (urea producing)	2	1	1	1	1	0.50	1	0.50	1	1	0.50	0.50	0.50	0.50	1	0	0.50	0.50	0.50	0.50	1	1	0.50	0.50	0.50	0	0	0
	allantoin degradation to ureidoglycolate II (ammonia producing)	3	0.67	0.67	0.67	0.67	0.33	0.67	0	0.33	0.33	0.33	0	0.33	0.33	0.67	0	0.33	0.33	0.33	1	0.67	0.67	0.33	0	0	0	0	0
	carnitine degradation I	4	0.50	0.50	0.50	0.50	0	0.25	0	0	0.50	0	0	0	0	0.25	0	0	0	0.25	1	0	0	0	0	0	0	0	0
	carnitine degradation II	4	0.25	0.25	0.25	0.25	0	0	0	0.25	0.25	0	0	0	0	0	0	0	0	0	0	0	0	0	0	0	0	0	0
	choline degradation I	2	1	1	1	1	1	1	1	1	1	1	1	1	1	1	0	1	1	1	1	1	1	1	1	1	0	0	0
	choline degradation II	2	0	0	0	0	0	0	0	0	0	0	0	0	0	0	0	0	0	0	0	0	0	0	0	1	0	0	0
	choline-O-sulfate degradation	3	1	1	1	1	1	1	0.67	1	1	1	1	1	1	1	0	1	1	1	0.67	1	1	1	0.67	0.67	0	0	0
	creatinine degradation I	4	0.75	0.75	0.75	0.75	0.50	0.75	0.50	0.50	0.50	0	0.75	1	0.50	0.25	0	0.25	0.75	0.50	0	0.25	0.25	0.50	0.25	0.25	0	0	0
	creatinine degradation II	5	0.40	0.40	0.40	0.20	0.20	0.60	0.40	0.40	0.40	0	0.60	0.40	0.40	0.20	0	0.20	0.20	0.80	0	0.20	0.20	0.20	0.20	0.20	0	0	0
	ethanolamine utilization	1	1	1	1	1	1	1	1	1	1	1	1	1	1	1	0	1	1	1	1	1	1	1	1	1	0	0	0
	glycine betaine degradation	5	0.60	0.60	0.60	0.60	0.60	0.60	0.60	0.60	0.60	0.40	0.60	0.60	0.60	0.60	0.40	0.60	0.60	0.60	0.40	0.80	0.80	0.60	0.60	0.60	0.20	0.20	0.20
	methylamine degradation I	1	1	1	1	1	1	0	0	0	0	0	0	1	0	0	0	0	0	0	0	0	0	0	0	0	0	0	0
	N-acetylneuraminate and N-acetylmannosamine degradation	3	0	0	0	0	0	0.33	0	0	0	0	0	0	0	0	0	0	0	0	1	0	0	0	0	0	0	0	0
	phenylethylamine degradation I	2	0.50	0.50	0.50	1	0.50	0	0	0	0.50	0.50	0.50	0.50	0.50	0.50	0	0.50	0	0.50	1	0	0	0.50	0	0	0	0	0
	putrescine degradation I	2	0	0	0	0	0	0	0	0	0	0.50	0.50	0	0	0.50	0	0.50	0	0	1	0	0	0	0	0	0	0	0
	putrescine degradation II	4	0.75	0.75	0.75	0.75	0.50	0.50	0.50	1	0.75	0.50	1	1	0.50	0.50	0.25	0.50	0.50	0.25	1	0.75	0.50	0.50	0	0	0	0	0
	putrescine degradation V	2	0	0	0	0	0	0	0	0	0	0.50	0.50	0	0	0.50	0	0.50	0	0	0.50	0	0	0	0	0	0	0	0
	stachydrine degradation	2	0.50	0.50	0.50	0.50	0	0	0	0.50	0.50	0	0	0	0	0	0	0	0	0	0	0	0	0.50	0	0	0	0	0
	superpathway of ornithine degradation	7	0.43	0.43	0.43	0.43	0.29	0.29	0.29	0.57	0.43	0.43	0.71	0.71	0.29	0.57	0.14	0.43	0.43	0.29	1	0.57	0.43	0.43	0	0	0	0	0
	urea degradation I	2	1	1	0.50	1	0	1	0.50	1	1	1	1	0.50	1	0	0	0	1	1	0	0	0	0.50	0.50	0.50	0	0	0
	urea degradation II	1	1	1	1	1	1	1	1	1	1	1	1	1	1	1	0	1	1	1	0	1	1	1	1	1	0	0	0
	Amino Acids Degradation	Reactions nb	B. terrae BS001	B. terrae BS007	B. terrae BS110	B. terrae BS437	B. ambifaria AMMD	B. gladioli BSR3	B. glumae BGR1	B. graminis C4D1M	B. kururiensis M130	B. mallei ATCC 23344	B. phenoliruptrix BR3459a	B. phymatum STM815	B. phytofirmans PsJN	B. pseudomallei K96243	B. rhizoxinica HKI 454	B. thailandensis E264	B. vietnamiensis G4	B. xenovorans LB400	Escherichia coli K12	Pseudomonas aeruginosa PA7	Pseudomonas aeruginosa PAO1	Pseudomonas fluorescens Pf-5	Ralstonia solanacearum CMR15	Ralstonia solanacearum GMI1000	Wolbachia endosymbiont TRS of Brugia malayi	Wolbachia pipientis wMel	Wolbachia pipientis wRec
	2-ketoglutarate dehydrogenase complex	3	1	1	1	1	1	1	1	1	1	1	1	1	1	1	1	1	1	1	1	1	1	1	1	1	1	1	1
	4-hydroxyproline degradation II	4	0.50	0.50	0.50	0.50	0.25	0	0	0.50	0.50	0.25	0.25	0	0	0.25	0	0.25	0.50	0.50	0	0	0	0.25	0	0	0	0	0
	alanine degradation I	2	1	1	1	1	0.50	0.50	0.50	1	1	1	0.50	1	0.50	1	0.50	1	1	1	1	1	1	1	1	1	0	0	0
	alanine degradation II (to D-lactate)	3	1	1	1	1	1	1	0.67	1	1	0.33	1	1	1	1	0.33	1	0.67	0.67	0.67	0.67	1	1	0.33	0.33	0.33	0	0
	alanine degradation III	1	1	1	1	1	1	1	1	1	1	0	1	1	1	1	0	1	0	0	1	0	1	1	0	0	0	0	0
	alanine degradation IV	1	1	1	1	1	1	0	0	1	0	0	1	1	1	1	0	1	1	0	0	0	0	0	0	0	0	0	0
	arginine degradation I (arginase pathway)	3	0.33	0.33	0.33	0.33	0.67	0	0.33	0.33	0.33	0.33	0	0.67	0.33	0.33	0	0.33	0.33	0.33	0.33	0.33	0.33	0.33	1	1	0.33	0.33	0.33
	arginine degradation II (AST pathway)	5	1	1	1	1	0.80	1	0.80	1	1	0.80	0.80	1	0.80	1	0.20	1	0.80	0.80	1	0.80	0.80	0.80	0.20	0.20	0	0	0
	arginine degradation III (arginine decarboxylase/agmatinase pathway)	2	0.50	0.50	0.50	0.50	0.50	0.50	0.50	0.50	0.50	0.50	1	1	0.50	0.50	0.50	0.50	0.50	0.50	1	1	1	1	0.50	0.50	0	0	0
	arginine degradation IV (arginine decarboxylase/agmatine deiminase pathway)	3	0	0	0	0	0	0.33	0.33	0	0	0.33	0.67	0.33	0.33	0.33	0.33	0.33	0.33	0.33	0.33	1	1	1	0	0	0	0	0
	arginine degradation IX (arginine:pyruvate transaminase pathway)	4	0.50	0.50	0.50	0.25	0	0	0	0.50	0.25	0	0.25	0	0	0	0	0	0	0	0	0.25	0.50	0	0	0	0	0	0
	arginine degradation V (arginine deiminase pathway)	3	0.33	0.33	0.33	0.33	0.33	0.33	0.33	1	1	1	0.33	1	1	1	0.33	1	0.33	1	0.67	1	1	1	0.33	0.33	0	0	0
	arginine degradation VI (arginase 2 pathway)	3	0.33	0.33	0.33	0.33	0.67	0.33	0.33	0.33	0.33	0.33	0.33	0.67	0.33	0.33	0.33	0.33	0.33	0.33	0.33	0.33	0.33	0.33	1	1	0	0	0
	arginine degradation VII (arginase 3 pathway)	2	0.50	0.50	0.50	0.50	1	0.50	0.50	0.50	0.50	0.50	0.50	0.50	0.50	0.50	0	0.50	0.50	0.50	0	0	0.50	0.50	1	1	0	0	0
	arginine degradation VIII (arginine oxidase pathway)	4	0.50	0.50	0.50	0.25	0	0	0	0.25	0.25	0	0	0	0	0	0	0	0	0.25	0	0.25	0.25	0.25	0	0	0	0	0
	asparagine degradation I	1	1	1	1	1	1	1	1	1	1	1	1	1	1	1	1	1	1	1	1	1	1	1	1	1	0	0	0
	aspartate degradation II	2	1	1	1	1	1	1	1	1	0.50	1	1	1	1	1	1	1	0.50	1	1	1	1	1	1	1	1	1	1
	branched-chain α-keto acid dehydrogenase complex	3	0.67	0.33	0.67	0.67	1	1	1	0.33	0.33	0.67	0.33	1	0.33	1	0.33	1	0.67	0.33	0	1	1	1	0.33	0.33	0.33	0.33	0.33
	citrulline degradation	2	0.50	0.50	0.50	0.50	0.50	0.50	0.50	1	1	1	0.50	1	1	1	0.50	1	0.50	1	1	1	1	1	0.50	0.50	0	0	0
	citrulline-nitric oxide cycle	3	0.67	0.67	0.67	0.67	0.67	0.67	0.67	0.67	0.67	1	0.67	0.67	0.67	0.67	0.67	0.67	0.67	0.67	0.67	0.67	0.67	0.67	0.67	0.67	0	0	0
	cysteine biosynthesis/homocysteine degradation	2	0.50	0.50	0.50	0.50	0	0.50	0.50	0	0	0	0	0	0	0.50	0	0.50	0	0	0	1	1	0	0	0.50	0	0	0
	D-arginine degradation	2	0.50	0.50	0.50	0	0.50	0.50	0.50	0.50	0.50	0.50	0.50	0.50	0.50	0.50	0.50	0.50	0.50	0.50	0	0.50	0.50	0.50	0	0.50	0	0	0
	D-serine degradation	1	1	1	1	1	0	0	1	1	1	1	1	1	1	1	0	1	1	1	1	1	1	0	0	0	0	0	0
	glutamate degradation I	1	1	1	1	1	1	1	1	1	1	0	1	1	1	1	1	1	1	1	0	1	1	1	0	0	1	0	0
	glutamate degradation II	2	1	1	1	1	1	0.50	0.50	0.50	0	0.50	0.50	1	0.50	0.50	0.50	0.50	0.50	0.50	1	1	1	1	0.50	0.50	0.50	0.50	0.50
	glutamate degradation III (via 4-aminobutyrate)	3	0.67	0.67	0.67	0.67	0.67	0.67	0.67	1	0.67	0.33	0.67	0.67	0.67	0.33	0.67	0.67	0.67	1	1	0.67	0.33	0.67	0.33	0.33	0	0	0
	glutamate degradation IX (via 4-aminobutyrate)	3	0.67	0.67	0.67	0.67	0.67	0.67	0.67	1	0.67	0.67	0.67	0.67	0.67	0.67	0.67	0.67	0.67	1	1	0.67	0.67	0.67	0.67	0.67	0	0	0
	glutamate degradation X	1	1	1	1	1	1	1	1	0	1	0	1	0	1	1	1	1	1	1	0	0	0	0	0	0	0	0	0
	glutamine degradation I	1	1	1	1	1	1	1	1	1	1	1	1	1	1	1	1	1	1	1	1	1	1	1	1	1	1	0	0
	glutamine degradation II	1	1	1	1	1	1	1	1	1	1	1	1	1	1	1	1	1	1	1	1	1	1	1	1	1	1	0	0
	glycine cleavage complex	3	1	1	1	1	1	1	1	1	1	1	1	1	1	1	1	1	1	1	1	1	1	1	1	1	0.33	0.67	1
	histidine degradation I	4	0.75	0.75	0.75	0.75	0.75	0.75	0.75	1	0.75	0.75	0.75	0.75	1	0.75	0.25	0.75	0.75	1	0	1	1	1	1	1	0	0	0
	histidine degradation II	5	1	1	1	1	1	1	0.80	1	1	1	1	1	1	0.80	0.20	1	1	1	0	1	1	1	0.60	0.60	0	0	0
	isoleucine degradation I	6	0.67	0.67	0.67	0.67	0.67	0.67	0.67	0.67	0.67	0.67	0.67	0.50	0.67	0.67	0.50	0.67	0.67	0.50	0.33	0.67	0.67	0.67	0.50	0.50	0	0	0
	L-cysteine degradation II	1	1	1	1	1	1	1	1	1	1	1	0	1	1	1	0	1	1	1	1	1	1	1	1	1	0	1	1
	L-cysteine degradation III	2	0.50	0.50	0.50	0.50	0.50	0	0	0.50	0.50	0	0.50	0	0	0.50	0	0	0.50	0.50	0.50	0.50	0.50	0.50	0.50	0.50	0	0	0
	L-serine degradation	1	1	1	1	1	1	1	1	1	1	1	1	1	1	1	1	1	1	1	1	1	1	1	1	1	0	0	0
	leucine degradation I	6	0.83	0.83	0.83	0.83	0.50	0.67	0.67	0.67	1	0.50	0.83	0.50	0.67	0.67	0.83	0.67	0.67	0.67	0.33	0.67	0.67	0.67	0.67	0.67	0	0	0
	lysine degradation I	1	1	1	1	0	1	1	1	1	0	1	1	0	1	1	1	1	1	0	1	1	1	1	1	1	0	0	0
	lysine degradation VI	2	0	0	0	0	0.50	0.50	0.50	0	0.50	0.50	0.50	0	0.50	0.50	0	0.50	0.50	0	0	0.50	0.50	0.50	0	0	0	0	0
	lysine fermentation to acetate and butyrate	10	0.50	0.50	0.50	0.50	0.40	0.40	0.50	0.40	0.40	0.40	0.40	0.40	0.40	0.40	0.30	0.40	0.40	0.50	0.30	0.40	0.40	0.40	0.20	0.20	0	0	0
	methionine degradation I (to homocysteine)	3	0.67	0.67	0.67	0.67	0.67	0.67	0.67	0.67	0.67	0.67	0.33	0.67	0.67	0.67	0.67	0.67	0.67	0.67	0.33	0.67	0.67	0.67	0.67	0.67	0.33	0.33	0.33
	methionine degradation II	1	0	0	0	0	0	0	1	0	0	1	0	1	0	1	0	1	0	0	0	0	0	1	0	0	0	0	0
	ornithine degradation I (proline biosynthesis)	1	1	1	1	1	1	1	1	1	1	1	1	1	1	1	0	1	1	1	0	0	1	1	1	1	0	0	0
	phenylalanine degradation I (aerobic)	3	0.67	0.67	0.67	0.67	0.67	0.67	0.67	0.33	0.33	0.67	0.33	0.33	0.67	0.67	0.33	0.67	0.67	1	0	0.67	0.67	0.67	0.67	0.67	0	0	0
	phenylalanine degradation II (anaerobic)	3	0.33	0.33	0.33	0.67	0.67	0.33	0.33	0.33	0.67	0.67	0.67	0.67	0	0.67	0.33	0.67	0	0.67	0.67	0.33	0.33	0.67	0.33	0.33	0	0	0
	proline degradation	2	1	1	1	1	1	0.50	1	1	1	1	0.50	1	1	1	0.50	1	1	1	1	1	1	1	1	1	1	1	1
	taurine degradation II	1	0	0	0	0	0	0	0	0	0	0	0	1	0	0	0	0	0	1	0	0	0	0	0	0	0	0	0
	taurine degradation IV	1	1	1	1	1	1	1	1	1	0	1	1	1	1	1	0	1	1	1	1	1	1	1	1	1	0	0	0
	threonine degradation I	4	0.25	0.25	0.25	0.25	0.25	0.25	0.25	0.25	0.25	0.25	0.25	0.25	0.25	0.25	0.25	0.25	0.25	0.25	1	0.25	0.50	0.50	0.25	0.25	0	0	0
	threonine degradation II	2	1	1	1	1	1	1	1	1	1	1	1	1	1	1	1	1	1	1	1	0	0	0	0.50	0.50	0	0	0
	threonine degradation III (to methylglyoxal)	2	0.50	0.50	0.50	0.50	0.50	0.50	0.50	0.50	0.50	0.50	0.50	0.50	1	0.50	0.50	0.50	0.50	0.50	1	0	0	0	0	0	0	0	0
	threonine degradation IV	2	1	1	1	1	1	1	1	1	1	1	1	1	1	1	0.50	1	1	1	1	1	1	1	1	1	0	0.50	0
	tryptophan degradation I (via anthranilate)	3	1	1	1	1	1	1	1	1	1	1	1	0.67	1	1	0	1	1	1	0	1	1	1	1	1	0	0	0
	tryptophan degradation II (via pyruvate)	1	0	0	0	0	0	1	0	0	0	1	0	0	0	1	0	0	0	0	1	0	0	0	0	0	0	0	0
	tryptophan degradation to 2-amino-3-carboxymuconate semialdehyde	5	0.60	0.60	0.60	0.60	0.60	0.60	0.80	0.60	0.60	0.60	0.80	0.40	0.80	0.60	0.20	0.60	0.60	0.60	0	0.60	0.60	0.60	0.60	0.60	0.20	0	0
	tryptophan degradation VI (via tryptamine)	3	0	0	0	0	0.33	0.33	0	0	0	0	0.33	0	0.33	0	0	0	0	0.67	0	0	0	0	0	0	0	0	0
	tryptophan degradation VII (via indole-3-pyruvate)	3	0	0	0	0	0.33	0.33	0.33	0	0	0.33	0	0	0.33	0.33	0.33	0.33	0.33	0.67	0	0.33	0.33	0.33	0	0	0	0	0
	tryptophan degradation X (mammalian, via tryptamine)	4	0.50	0.50	0.50	0.50	0.50	0.50	0.50	0.50	0.25	0.25	0.50	0.25	0.50	0.50	0	0.25	0.50	1	0	0.25	0.25	0.25	0.50	0.50	0	0	0
	tyrosine degradation I	5	0.80	0.80	0.80	0.80	0.80	0.80	0.80	0.80	0.80	0.80	0.60	0.80	1	0.80	0.20	0.80	0.80	0.80	0	0.80	0.80	0.80	0.80	0.80	0	0	0
	valine degradation I	8	0.75	0.75	0.75	0.75	0.63	0.63	0.63	0.50	0.63	0.50	0.63	0.50	0.63	0.75	0.63	0.63	0.63	0.63	0.13	0.75	0.75	0.63	0.50	0.50	0	0	0
	valine degradation II	3	0.67	0.67	0.67	0.67	0.67	0.67	0.67	0.67	0.67	0.67	0.67	0.67	0.67	0.67	0.67	0.67	0.67	0.67	0.67	0.67	0.67	0.67	0.67	0.67	0	0	0
	β-alanine degradation I	2	0.50	0.50	0.50	0.50	1	1	1	0.50	0	1	0.50	0.50	1	1	1	1	1	0.50	0	0.50	0.50	1	0.50	0.50	0	0	0
	β-alanine degradation II	2	1	1	1	1	1	1	1	1	0.50	1	0.50	1	1	1	1	1	1	0.50	0	1	1	1	1	1	0	0	0
	Aromatic Compounds Degradation	Reactions nb	B. terrae BS001	B. terrae BS007	B. terrae BS110	B. terrae BS437	B. ambifaria AMMD	B. gladioli BSR3	B. glumae BGR1	B. graminis C4D1M	B. kururiensis M130	B. mallei ATCC 23344	B. phenoliruptrix BR3459a	B. phymatum STM815	B. phytofirmans PsJN	B. pseudomallei K96243	B. rhizoxinica HKI 454	B. thailandensis E264	B. vietnamiensis G4	B. xenovorans LB400	Escherichia coli K12	Pseudomonas aeruginosa PA7	Pseudomonas aeruginosa PAO1	Pseudomonas fluorescens Pf-5	Ralstonia solanacearum CMR15	Ralstonia solanacearum GMI1000	Wolbachia endosymbiont TRS of Brugia malayi	Wolbachia pipientis wMel	Wolbachia pipientis wRec
	2-aminophenol degradation	4	0	0	0	0	0.25	0	0	0	0.50	0	0.75	0.25	0.50	0	0.75	0	0.25	1	0	0	0	0	0.25	0.25	0	0	0
	2-nitrobenzoate degradation I	7	0	0	0	0	0.29	0.14	0	0	0.43	0	0.71	0.14	0.57	0	0.71	0	0.29	0.57	0	0	0	0	0.14	0.14	0	0	0
	3-phenylpropionate and 3-(3-hydroxyphenyl)propionate degradation to 2-oxopent-4-enoate	5	0	0	0	0	0	0	0	0	1	0	0	0.80	0	0	0	0	0.60	0.60	1	0	0	0	0	0	0	0	0
	3-phenylpropionate degradation	10	0.20	0.20	0.20	0.20	0	0	0	0.20	0.20	0	0.10	0.10	0	0.10	0.30	0	0	0.30	0	0.10	0.20	0.10	0.20	0.20	0	0	0
	4-hydroxymandelate degradation	6	0.50	0.67	0.67	0.67	0.50	0.33	0.33	0.33	0.50	0.33	0.33	0.50	0.33	0.50	0	0.33	0.33	0.67	0	0.33	0.33	0.33	0.17	0.17	0	0	0
	4-hydroxyphenylacetate degradation	9	0.67	0.67	0.67	0.67	0.89	0.44	0.44	0.78	0.33	0.44	0.67	0.22	0.89	0.67	0.78	0.89	0.78	0.89	0.11	0.78	0.56	0.78	0.33	0.33	0	0	0
	4-toluenecarboxylate degradation	5	0	0	0	0	0	0	0	0	0	0	0	0	0	0	0	0	0	0.20	0	0	0	0	0	0	0	0	0
	4-toluenesulfonate degradation I	4	0.25	0.25	0.25	0.25	0	0	0	0.25	0.25	0	0	0	0	0	0	0	0	0	0	0	0	0	0	0	0	0	0
	anthranilate degradation I (aerobic)	1	1	1	1	1	0	0	1	0	0	0	0	0	0	0	0	0	0	1	0	1	1	1	0	0	0	0	0
	anthranilate degradation II (aerobic)	2	0	0	0	0	0	0	0	0	0	0	1	0	0	0	0	0	0	0	0	0	0	0	0	0	0	0	0
	atrazine degradation I (aerobic)	3	0	0	0	0	0.67	0.33	0.67	0	0	0	0.67	0.67	0.67	0.33	0	0.67	0.67	0.33	0	0.33	0.33	0.33	0.33	0.33	0	0	0
	benzene degradation	2	0.50	0.50	0.50	0	0	0	0	0	0	0	0	0	0	0	0	0	0	0	0	0	0.50	0	0	0	0	0	0
	benzoate degradation I (aerobic)	2	1	1	1	1	0.50	0.50	0.50	0	0	1	1	1	1	1	0	1	0.50	1	0	1	1	1	0	0	0	0	0
	benzoate degradation II (aerobic and anaerobic)	1	1	1	1	1	0	0	0	1	1	0	1	1	1	0	1	0	0	1	0	0	0	0	0	0	0	0	0
	benzoyl-CoA degradation I (aerobic)	8	0.38	0.38	0.38	0.38	0.25	0.25	0.25	0.50	0.50	0.25	0.50	0.38	0.50	0.25	0.13	0.25	0.25	0.38	0.25	0.25	0.25	0.25	0.25	0.25	0	0	0
	biphenyl degradation	4	0	0	0	0	0	0	0.25	0	0	0	0.25	0	0	0	0.25	0	0	1	0	0	0	0	0.25	0.25	0	0	0
	carbazole degradation	3	0	0	0	0	0	0	0	0	0	0	0	0	0	0	0	0	0	0.33	0	0	0	0	0	0	0	0	0
	catechol degradation to 2-oxopent-4-enoate I	2	1	0.50	1	0.50	0.50	0.50	0.50	0	1	0	0.50	0.50	0	0	0	0	0.50	0.50	0	0	0	0	0	0	0	0	0
	catechol degradation to 2-oxopent-4-enoate II	4	0.50	0.50	0.50	0.50	0.75	0.50	0.50	0	0.75	0	0.75	0.75	0.50	0	0.50	0.25	0.75	0.50	0.25	0	0	0.25	0.50	0.50	0	0	0
	catechol degradation to β-ketoadipate	4	1	1	1	1	1	1	1	1	0.25	1	1	1	1	1	0.50	1	1	1	0	1	1	1	0.25	0.25	0	0	0
	cyanurate degradation	3	0.67	0.67	0.33	0.67	0	0.33	0.33	0.33	0.33	0.33	0.33	0.33	0.33	0	0	0	0.33	0.33	0	0	0	0.33	0.33	0.33	0	0	0
	deethylsimazine degradation	2	0	0	0	0	0	0	0	0	0	0	0	0	0	0	0	0	0	0	0	0.50	0.50	0.50	0	0	0	0	0
	dibenzofuran degradation	3	0	0	0	0	0	0	0	0	0	0	0	0	0	0	0	0	0	0.33	0	0	0	0	0	0	0	0	0
	ethylbenzene degradation (anaerobic)	5	0.40	0.20	0.40	0.20	0	0	0	0.20	0.20	0	0	0.20	0	0	0.20	0	0	0	0	0	0.20	0.20	0.20	0.20	0	0	0
	ferulate degradation	3	0.33	0.33	0.33	0.33	0.33	0.33	0.33	0.67	1	0.33	0.33	0	0.33	0.33	0	0.33	0.33	0.33	0	0	0	0	0	0	0	0	0
	gallate degradation I	3	0.33	0.33	0.33	0.33	0	0.67	0	0	0	0	0.67	0.67	0	0	0	0	0	0.33	0	0	0	0	0	0	0	0	0
	gallate degradation II	4	0.25	0.25	0.25	0.25	0.25	0.50	0.25	0.50	0	0.25	1	0.75	0.25	0.25	0	0.25	0.25	0.50	0	0.25	0.25	0.25	0.25	0.25	0.25	0.25	0
	gentisate degradation	3	0.33	0.33	0.33	0.33	0	0	0	0.33	0.33	0	0.33	0	0	0.33	0.67	0	0	1	0	0.33	0.33	0	0.33	0.33	0	0	0
	mandelate degradation I	5	0.60	0.80	0.80	0.80	0.60	0.20	0.40	0.20	0.40	0.20	0.60	0.40	0.20	0.40	0.20	0.20	0.20	0.80	0	0.20	0.20	0.20	0.20	0.20	0	0	0
	methyl parathion degradation	1	0	0	0	0	0	0	0	0	0	0	0	0	1	0	0	0	0	1	0	0	0	0	0	0	0	0	0
	methylgallate degradation	5	0.60	0.60	0.60	0.60	0	0.40	0	0.40	0.20	0.20	0.80	0.80	0	0.20	0	0	0	0.40	0.20	0.20	0	0.20	0	0	0	0	0
	methylsalicylate degradation	2	0	0	0	0	1	1	1	0	0	0	1	0	0	0	0	0	0	1	0	1	1	0	1	1	0	0	0
	naphthalene degradation	6	0	0.17	0.17	0.17	0.17	0.17	0.33	0.17	0.33	0.17	0.17	0	0.17	0.17	0	0.17	0.17	0.33	0	0	0	0.17	0.50	0.50	0	0	0
	nicotinate degradation I	6	0.33	0.17	0.33	0.33	0	0	0	0.17	0.33	0	0.17	0	0	0	0	0	0	0	0	0	0	0	0.17	0.17	0	0	0
	orthanilate degradation	4	0.25	0.25	0.25	0.25	0.50	0.25	0.25	0	0.25	0	0.50	0.50	0.50	0	0.50	0.25	0.50	0.25	0.25	0	0	0.25	0.50	0.50	0	0	0
	paraoxon degradation	1	0	0	0	0	0	0	0	0	0	0	0	0	1	0	0	0	0	1	0	0	0	0	0	0	0	0	0
	parathion degradation	2	0	0	0	0	0	0	0	0	0	0	0	0	0.50	0	0	0	0	0.50	0	0	0	0	0	0	0	0	0
	phenol degradation I (aerobic)	1	1	1	1	1	0	1	0	0	1	0	1	0	0	0	0	1	1	0	0	0	0	0	0	0	0	0	0
	phenylacetate degradation I (aerobic)	9	0.78	0.78	0.78	0.78	0.56	0.56	0.67	0.78	0.78	0.56	0.56	0.78	0.67	0.67	0.44	0.56	0.67	0.67	0.78	0.44	0.44	0.67	0.78	0.78	0	0	0
	phenylethylamine degradation I	2	0.50	0.50	0.50	1	0.50	0	0	0	0.50	0.50	0.50	0.50	0.50	0.50	0	0.50	0	0.50	1	0	0	0.50	0	0	0	0	0
	protocatechuate degradation I (meta-cleavage pathway)	6	0.50	0.67	0.50	0.67	0	0.33	0	0.33	0.17	0.17	0.83	0.83	0	0.17	0	0	0	0.33	0.17	0.17	0	0.17	0	0	0	0	0
	protocatechuate degradation II (ortho-cleavage pathway)	4	1	1	1	1	1	1	1	1	1	1	1	1	1	1	0.25	1	1	1	0	1	1	1	1	1	0.25	0.25	0
	protocatechuate degradation III (para-cleavage pathway)	5	0.20	0.20	0.20	0.20	0.40	0.20	0.20	0	0.40	0	0.40	0.40	0.40	0	0.40	0.20	0.40	0.20	0.20	0	0	0.20	0.40	0.40	0	0	0
	quinate degradation I	3	0.67	0.67	0.67	0.67	0.33	0.33	0.33	0.33	0.33	0.33	0.33	0.33	0.33	0.33	0.33	0.33	0.33	0.33	0.33	0.33	0.33	0.67	0.33	0.33	0	0	0
	salicylate degradation I	1	1	1	1	0	1	1	1	0	0	0	1	0	0	0	0	0	0	1	0	1	1	0	1	1	0	0	0
	salicylate degradation IV	4	0.50	0.50	0.50	0.50	0	0	0	0	0.25	0	0.25	0	0.25	0.25	0	0.25	0	0.50	0	0.25	0.25	0	0.25	0.25	0	0	0
	shikimate degradation I	2	0.50	0.50	0.50	0.50	0.50	0	0	0	0	0	0	0	0	0	0	0	0	0	0	0	0	0.50	0	0	0	0	0
	syringate degradation	10	0.30	0.30	0.30	0.30	0	0.30	0	0.20	0.10	0.10	0.40	0.40	0	0.10	0	0	0	0.20	0.10	0.10	0	0.10	0	0	0	0	0
	toluene degradation to 2-oxopent-4-enoate (via toluene-cis-diol)	4	0.50	0.25	0.50	0.25	0.25	0.25	0	0	0.50	0	0.25	0.25	0	0	0	0	0.25	0.50	0	0	0	0	0	0	0	0	0
	toluene degradation to 2-oxopent-4-enoate I (via o-cresol)	4	0.50	0.25	0.50	0.25	0.25	0.25	0	0	0.50	0	0.25	0.25	0	0	0	0	0.25	0.25	0	0	0	0	0	0	0	0	0
	toluene degradation to protocatechuate (via p-cresol)	4	0.25	0.50	0.50	0.50	0.25	0.25	0.25	0.75	0.50	0.25	0.25	0.25	0.50	0.25	0	0.25	0.25	0.25	0	0.25	0.25	0.25	0.25	0.25	0	0	0
	urate degradation to allantoin	3	0.33	0.33	0.33	0.33	0	0	0	0.33	0.67	0	0.67	0	0.67	0.33	0	0	0	0	0	0.33	1	0	0	0	0	0	0
	vanillin and vanillate degradation	8	0.50	0.63	0.50	0.63	0	0.25	0	0.50	0.38	0.13	0.75	0.63	0	0.13	0	0	0	0.38	0.13	0.25	0.13	0.25	0.13	0.13	0	0	0
	C1 Compounds Utilization and Assimilation	Reactions nb	B. terrae BS001	B. terrae BS007	B. terrae BS110	B. terrae BS437	B. ambifaria AMMD	B. gladioli BSR3	B. glumae BGR1	B. graminis C4D1M	B. kururiensis M130	B. mallei ATCC 23344	B. phenoliruptrix BR3459a	B. phymatum STM815	B. phytofirmans PsJN	B. pseudomallei K96243	B. rhizoxinica HKI 454	B. thailandensis E264	B. vietnamiensis G4	B. xenovorans LB400	Escherichia coli K12	Pseudomonas aeruginosa PA7	Pseudomonas aeruginosa PAO1	Pseudomonas fluorescens Pf-5	Ralstonia solanacearum CMR15	Ralstonia solanacearum GMI1000	Wolbachia endosymbiont TRS of Brugia malayi	Wolbachia pipientis wMel	Wolbachia pipientis wRec
	Calvin-Benson-Bassham cycle	13	0.77	0.77	0.69	0.77	0.62	0.69	0.62	0.77	0.85	0.69	0.85	0.85	0.69	0.69	0.69	0.69	0.69	0.85	0.77	0.69	0.69	0.69	0.62	0.62	0.62	0.62	0.62
	CO2 fixation into oxaloacetate (anapleurotic)	2	1	1	1	1	1	1	1	1	1	1	1	1	1	1	1	1	1	1	1	1	1	1	1	1	0.50	0	0
	formaldehyde assimilation I (serine pathway)	12	0.83	0.83	0.83	0.83	0.58	0.58	0.58	0.75	0.75	0.42	0.75	0.67	0.75	0.50	0.50	0.58	0.58	0.75	0.50	0.42	0.42	0.58	0.50	0.50	0.33	0.33	0.33
	formaldehyde assimilation III (dihydroxyacetone cycle)	12	0.83	0.75	0.75	0.75	0.92	0.92	0.92	0.75	0.75	0.92	0.92	0.75	1	0.92	0.83	0.92	0.92	0.92	0.83	0.83	0.83	0.83	0.83	0.83	0.75	0.75	0.75
	formaldehyde oxidation II (glutathione-dependent)	2	1	1	1	1	1	1	1	1	1	1	1	1	1	1	0	1	1	1	1	1	1	1	1	1	0	0	0
	formaldehyde oxidation IV (thiol-independent)	1	1	1	1	1	1	1	1	1	1	1	1	1	1	1	0	1	1	1	0	1	1	1	0	1	0	0	0
	formaldehyde oxidation V (tetrahydrofolate pathway)	3	1	1	1	1	0.67	0.67	0.67	0.67	1	0.67	0.33	0.67	0.33	0.67	0.67	0.67	0.67	0.67	0.67	0.67	0.67	0.67	0.67	0.67	0.67	0.67	0.67
	formaldehyde oxidation VI (H4MPT pathway)	4	0.75	0.75	0.75	0.75	0	0	0	0.75	0.75	0	0.50	0.75	0.25	0	0	0	0	0.25	0	0	0	0	0	0	0	0	0
	formate oxidation to CO2	1	1	1	1	1	1	1	1	1	1	1	1	1	1	1	1	1	1	1	0	1	1	1	1	1	0	0	0
	methane oxidation to methanol I	1	0	0	0	0	0	0	0	0	0	0	1	0	0	0	0	0	0	0	0	0	0	0	0	0	0	0	0
	methanol oxidation to formaldehyde I	1	0	0	0	0	0	0	0	0	0	0	1	1	0	0	0	0	0	1	0	1	1	1	0	0	0	0	0
	methanol oxidation to formaldehyde II	1	0	0	0	0	0	1	1	0	0	0	0	0	0	0	0	1	0	0	0	0	0	0	0	0	0	0	0
	reductive acetyl coenzyme A pathway	8	0.75	0.63	0.75	0.63	0.63	0.50	0.50	0.38	0.63	0.38	0.63	0.50	0.50	0.38	0.38	0.50	0.63	0.75	0.25	0.50	0.50	0.50	0.25	0.25	0.25	0.25	0.25
	reductive monocarboxylic acid cycle	2	0	0	0	0	0	0	0	0	0	0	0	0	0	0	0	0	0	0	1	0	0	0	0.50	0.50	0	0	0
	Carbohydrates Degradation	Reactions nb	B. terrae BS001	B. terrae BS007	B. terrae BS110	B. terrae BS437	B. ambifaria AMMD	B. gladioli BSR3	B. glumae BGR1	B. graminis C4D1M	B. kururiensis M130	B. mallei ATCC 23344	B. phenoliruptrix BR3459a	B. phymatum STM815	B. phytofirmans PsJN	B. pseudomallei K96243	B. rhizoxinica HKI 454	B. thailandensis E264	B. vietnamiensis G4	B. xenovorans LB400	Escherichia coli K12	Pseudomonas aeruginosa PA7	Pseudomonas aeruginosa PAO1	Pseudomonas fluorescens Pf-5	Ralstonia solanacearum CMR15	Ralstonia solanacearum GMI1000	Wolbachia endosymbiont TRS of Brugia malayi	Wolbachia pipientis wMel	Wolbachia pipientis wRec
	(1,4)-β-xylan degradation	2	0	0	0	0	0	0	0	0	0	0	0	0	0.50	0	0	0	0	0	1	0	0	0	0	0	0	0	0
	2-O-α-mannosyl-D-glycerate degradation	2	0.50	0.50	0.50	0.50	0.50	0.50	0.50	0.50	0.50	0	0.50	0.50	0.50	0.50	0	0.50	0.50	0.50	1	0	0	0.50	0	0	0	0	0
	acetoin degradation	2	1	1	1	1	0.50	0.50	0.50	0.50	1	0.50	0.50	0.50	0.50	0.50	0.50	0.50	0.50	1	0.50	0.50	0.50	0.50	0.50	0.50	0	0	0
	agarose degradation	2	0	0	0	0	0	0	0	0	0	0	0	0	0	0	0	0	0	0	0	0	0	0.50	0	0	0	0	0
	cellulose degradation I (cellulosome)	8	0.13	0.13	0.13	0.13	0.13	0.13	0.13	0.13	0	0.13	0.13	0.13	0.13	0.13	0	0.13	0.13	0.25	0.13	0	0	0	0.13	0.50	0	0	0
	chitin degradation II	5	0	0	0	0	1	1	0.60	0	0	0.40	0.40	0	0.40	0.40	0.60	0.40	0.40	1	0.20	0.60	0.20	1	0.60	0.40	0	0	0
	chitobiose degradation	2	0	0	0	0.50	0.50	0.50	0.50	0	0.50	0	0.50	0	0.50	0	0	0.50	0.50	0.50	1	0	0	0	0	0	0	0	0
	D-allose degradation	3	0	0	0	0	0	0	0	0	0	0.33	0	0	0	0	0	0	0	0	1	0	0	0	0	0	0	0	0
	D-arabinose degradation I	4	0.50	0.50	0.50	0.50	0	0.25	0	0.50	0.50	0	0.25	0	0.25	0	0	0	0	0	1	0	0	0	0	0	0	0	0
	D-arabinose degradation II	3	0.33	0.33	0.33	0.33	0.33	0.33	0.33	0.33	0.33	0.33	0.33	0.33	0.33	0.33	0.33	0.33	0.33	0.67	0.67	0.33	0.33	0.33	0.33	0.33	0.33	0.33	0.33
	D-mannose degradation	1	1	1	1	1	1	1	1	1	1	1	1	0	1	1	1	1	1	1	1	1	1	1	1	1	0	1	0
	fructose degradation	1	0	0	0	0	0	1	0	1	1	0	1	1	0	1	0	1	0	0	1	1	1	1	1	1	0	0	0
	fucose degradation	3	0.33	0.33	0.33	0.33	0.33	0.33	0.33	0.33	0.33	0.33	0.33	0	0.33	0.33	0	0.33	0	0.33	1	0.33	0.33	0.33	0.33	0.33	0	0	0
	galactose degradation I (Leloir pathway)	5	0.40	0.40	0.40	0.40	0.40	0.60	0.60	0.40	0.40	0.40	0.60	0.40	0.40	0.60	0.40	0.60	0.60	0.60	1	0.40	0.40	0.60	0.20	0.20	0	0.20	0
	galactose degradation II	2	0.50	0.50	0.50	0.50	0.50	0.50	0.50	0	0.50	0	0	0.50	0	0	0	1	0	0.50	0.50	0	0	0	0	0	0	0	0
	glucose and glucose-1-phosphate degradation	5	0.80	0.80	0.80	0.80	0.40	0.60	0.60	1	1	0.60	0.80	0.80	0.60	0.80	0.20	0.60	0.20	0.80	0.80	0.40	0.40	0.60	0.20	0.40	0	0.20	0
	glucose degradation (oxidative)	5	0.60	0.60	0.60	0.60	0.40	0.40	0.20	0.60	0.60	0.20	0.60	0.60	0.60	0.60	0.20	0.40	0.20	0.60	0.20	0.60	0.60	0.60	0	0.20	0	0	0
	glycogen degradation I	7	0.71	0.86	0.71	0.71	0.57	0.71	0.71	0.86	0.86	0.43	1	0.71	0.71	0.43	0.14	0.71	0.43	0.71	1	0.57	0.29	0.71	0.57	0.57	0	0.14	0
	glycogen degradation II	5	0.80	0.80	0.80	0.60	0.40	0.60	0.60	0.80	0.80	0.20	1	0.60	0.80	0.40	0	0.80	0.40	0.80	0.40	0.20	0.20	0.40	0.20	0.20	0	0.20	0
	glycogen degradation III	6	0.83	0.83	0.83	0.50	0.33	0.50	0.50	0.67	0.83	0.17	0.83	0.50	0.67	0.50	0.17	0.83	0.33	0.67	0.33	0.17	0.17	0.33	0.17	0.17	0	0.17	0
	homogalacturonan degradation	2	0	0	0	0.50	0.50	0.50	1	0	0	0	0.50	0	0.50	0	0	0	0.50	0	0.50	0	0	0	1	1	0	0	0
	L-arabinan degradation	2	0	0	0	0	0	0.50	0.50	0	0	0	0	0	0	0	0	0	0	0	0	0	0	0	0	0	0	0	0
	L-arabinose degradation I	3	0	0	0	0	0	0.33	0.33	0	0	0	0	0	0	0	0	0	0	0	1	0	0.33	0	0	0	0	0	0
	L-arabinose degradation III	5	1	1	1	1	0	0	0	0.80	1	0	0.20	0	0	0	0	0	1	0.20	0	0	0	0	0	0	0	0	0
	L-lyxose degradation	4	0	0	0	0	0	0	0	0	0	0	0	0	0	0	0	0	0	0	1	0	0.25	0	0	0	0	0	0
	L-rhamnose degradation I	3	0	0	0	0	0	0	0	0	0	0	0	0	0	0	0	0	0	0	1	0	0	0	0	0	0	0	0
	L-rhamnose degradation II	8	0.50	0.50	0.50	0.50	0.38	0.63	0.38	0.75	0.50	0.38	0.63	0.50	0.38	0.38	0	0.38	0.38	0.50	0.38	0.13	0.13	0.38	0.13	0.13	0	0	0
	L-rhamnose degradation III	6	0.17	0.17	0.17	0.17	0	0.33	0	0.33	0.17	0	0.33	0.17	0	0	0	0	0	0.17	0.17	0	0	0	0	0	0	0	0
	lactose degradation II	3	0.33	0.33	0.33	0.33	0.33	0.33	0.33	0.33	0.33	0	0	0.33	0.33	0	0	0	0.33	0	0.33	0	0	0	0	0	0	0	0
	lactose degradation III	1	1	1	1	1	1	1	1	1	1	0	0	1	1	0	0	0	1	0	1	0	0	0	0	0	0	0	0
	melibiose degradation	1	0	0	0	0	0	1	1	0	1	0	0	0	0	1	0	0	0	0	1	0	0	0	0	0	0	0	0
	N-acetylneuraminate and N-acetylmannosamine degradation	3	0	0	0	0	0	0.33	0	0	0	0	0	0	0	0	0	0	0	0	1	0	0	0	0	0	0	0	0
	porphyran degradation	6	0	0	0	0	0	0	0	0	0	0	0	0	0	0	0	0	0	0	0	0	0	0.33	0	0	0	0	0
	ribose degradation	2	1	1	1	1	0.50	0.50	0.50	0.50	0.50	0.50	0.50	0.50	0.50	0.50	0	0.50	0.50	0.50	1	0.50	0.50	1	0.50	0.50	0	0	0
	starch degradation V	4	0.75	0.50	0.75	0.50	0.50	0.75	0.75	0.50	0.50	0.50	1	0.50	0.50	0.50	0	0.75	0.25	0.75	0.25	0	0	0.50	0.25	0.25	0	0.25	0
	sucrose degradation I	2	0	0	0	0	0.50	0.50	0.50	0	0	0.50	0.50	0.50	0	1	0	0.50	0.50	1	0.50	0.50	0.50	1	1	1	0	0	0
	superpathway of cellulose and hemicellulose degradation (cellulolosome)	11	0.18	0.18	0.18	0.18	0.18	0.18	0.18	0.18	0	0.18	0.18	0.18	0.18	0.18	0	0.18	0.18	0.27	0.18	0	0	0	0.09	0.36	0	0	0
	trehalose degradation I (low osmolarity)	2	0.50	0.50	0.50	0.50	0.50	0.50	0.50	0.50	0.50	0.50	0.50	0.50	0.50	0.50	0.50	0.50	0.50	0.50	1	1	0.50	1	0.50	0.50	0	0	0
	trehalose degradation II (trehalase)	2	1	1	1	1	1	1	1	1	1	1	1	1	1	1	0.50	1	1	0.50	1	1	1	0.50	1	1	0	0	0
	trehalose degradation III	2	0	0	0	0	0	0.50	0.50	0	0	0	0.50	0	0	0	0	0.50	0.50	1	0.50	0.50	0.50	0.50	0	0	0	0	0
	xylose degradation I	2	1	1	1	1	1	0.50	0.50	1	1	0.50	1	1	1	0.50	0.50	1	1	1	1	0.50	0.50	0.50	0	0.50	0	0	0
	xylose degradation IV	17	0.94	0.88	0.88	0.88	0.94	0.94	0.88	0.94	0.88	0.88	1	0.94	1	0.94	0.82	1	0.94	1	0.94	0.88	0.88	0.88	0.82	0.88	0.47	0.47	0.47
	Carboxylates Degradation	Reactions nb	B. terrae BS001	B. terrae BS007	B. terrae BS110	B. terrae BS437	B. ambifaria AMMD	B. gladioli BSR3	B. glumae BGR1	B. graminis C4D1M	B. kururiensis M130	B. mallei ATCC 23344	B. phenoliruptrix BR3459a	B. phymatum STM815	B. phytofirmans PsJN	B. pseudomallei K96243	B. rhizoxinica HKI 454	B. thailandensis E264	B. vietnamiensis G4	B. xenovorans LB400	Escherichia coli K12	Pseudomonas aeruginosa PA7	Pseudomonas aeruginosa PAO1	Pseudomonas fluorescens Pf-5	Ralstonia solanacearum CMR15	Ralstonia solanacearum GMI1000	Wolbachia endosymbiont TRS of Brugia malayi	Wolbachia pipientis wMel	Wolbachia pipientis wRec
	2-amino-3-carboxymuconate semialdehyde degradation to 2-oxopentenoate	4	0	0	0	0	0.50	0.25	0	0	0.75	0	1	0.25	0.75	0	1	0	0.50	1	0	0	0	0	0.25	0.25	0	0	0
	2-methylcitrate cycle I	5	1	0.80	0.80	0.80	0.80	0.80	0.80	0.80	1	0.60	0.40	1	0.80	0.60	0.80	0.60	0.80	0.80	1	0.80	0.80	1	0.80	1	0	0	0
	2-methylcitrate cycle II	6	0.67	0.50	0.50	0.50	0.50	0.50	0.50	0.50	0.67	0.33	0.17	0.83	0.50	0.33	0.50	0.33	0.50	0.50	0.67	0.50	0.50	0.67	0.50	0.67	0	0	0
	2-oxopentenoate degradation	3	1	1	1	1	0.67	0.67	0.67	0.33	1	0.33	1	1	0.67	0.67	1	0.67	1	1	1	0.67	0.67	0.33	1	1	0	0	0
	3-oxoadipate degradation	2	0.50	0.50	0.50	0.50	1	1	1	1	1	1	1	0.50	1	1	0	1	1	1	0.50	1	1	1	1	1	0	0	0
	acetate conversion to acetyl-CoA	1	1	1	1	1	1	1	1	1	1	1	1	1	1	1	1	1	1	1	1	1	1	1	1	1	0	0	0
	acetate formation from acetyl-CoA I	2	1	1	1	1	1	1	1	1	1	1	1	1	1	1	0	1	1	1	1	1	1	1	0	0	0	0	0
	acetate formation from acetyl-CoA II	1	0	0	0	0	1	0	0	0	0	0	1	1	1	1	0	1	1	1	1	1	1	1	0	0	0	0	0
	acetate formation from acetyl-CoA III (succinate)	1	0	0	0	0	0	0	0	0	1	0	0	0	0	0	0	0	0	0	0	0	0	0	0	0	0	0	0
	acetyl-CoA biosynthesis I (pyruvate dehydrogenase complex)	3	1	1	1	1	1	0.67	1	1	1	1	1	1	1	1	1	1	1	1	1	1	1	1	1	1	1	1	1
	acrylate degradation	4	0.25	0.25	0.25	0.25	0	0	0	0.25	0	0	0	0	0	0.25	0.25	0	0	0	0	0	0	0	0	0	0	0	0
	citrate degradation	5	0.20	0.20	0.20	0.40	0.40	0.40	0	0	0.40	0.40	0.40	0.40	0.40	0.40	0	0.40	0.40	0.40	0.60	0.40	0.40	0.40	0.40	0.40	0	0	0
	conversion of succinate to propionate	3	0.33	0.33	0.33	0.33	0	0	0.33	0.33	0.33	0	0.33	0.67	0.33	0	0	0	0.33	0.67	1	0	0	0	0.33	0.33	0	0	0
	D-gluconate degradation	1	1	1	1	1	1	1	1	1	1	1	1	1	1	1	1	1	1	1	1	1	1	1	1	1	0	0	0
	D-malate degradation	1	1	1	1	1	0	0	0	1	1	0	0	1	1	0	0	0	0	0	1	0	0	0	1	1	0	0	0
	ferulate degradation	3	0.33	0.33	0.33	0.33	0.33	0.33	0.33	0.67	1	0.33	0.33	0	0.33	0.33	0	0.33	0.33	0.33	0	0	0	0	0	0	0	0	0
	glutaryl-CoA degradation	5	0.80	0.80	0.80	0.80	1	1	1	0.60	0.80	1	1	0.60	1	1	1	1	1	1	0.20	1	1	1	0.60	0.60	0	0	0
	glycolate and glyoxylate degradation I	4	1	1	1	1	1	1	1	1	1	0.75	1	1	1	1	0.25	1	1	1	1	0.75	0.75	1	0.75	0.75	0	0	0
	glycolate and glyoxylate degradation II	2	1	1	1	1	1	1	1	1	1	1	1	1	1	1	0.50	1	1	1	1	1	1	1	1	1	0	0	0
	L-ascorbate degradation I (bacterial anaerobic)	4	0	0	0	0	0	0	0	0	0	0	0	0	0	0	0	0	0	0	1	0	0.25	0	0	0	0	0	0
	L-ascorbate degradation II (bacterial aerobic)	5	0	0	0	0	0	0	0	0	0	0	0	0	0	0	0	0	0	0	1	0	0.20	0	0	0	0	0	0
	malonate degradation I (biotin-independent)	3	0.33	0.33	0.33	0.33	0.67	0.33	0.33	0.33	0.33	0.67	0.33	0.33	0.33	0.67	0	0.33	0.67	0.33	0	0.33	0.33	0.33	0	0	0.33	0	0
	methylmalonyl pathway	3	0.33	0.33	0.33	0.33	0.33	0.67	1	0.33	0.33	0	0.67	0.67	0.67	0.33	0	0.33	1	1	0.33	0.33	0.33	0.33	0.67	0.67	0.33	0.33	0.33
	mevalonate degradation	2	0.50	0.50	0.50	0.50	0.50	1	0.50	0.50	1	0	0.50	0.50	0.50	0.50	0.50	0.50	0.50	0.50	0	0.50	0.50	0.50	0.50	0.50	0	0	0
	nitrilotriacetate degradation	2	0.50	0.50	0.50	0.50	0	0.50	0.50	0.50	0.50	0.50	0	0.50	0.50	0.50	0	0.50	0	0.50	0	0	0	0	0	0	0	0	0
	oxalate degradation II	4	0.50	0.25	0.50	0.50	0.25	0.25	0.25	0.25	0.25	0.25	0.25	0.50	0.50	0.25	0	0.25	0.25	0.50	0.50	0	0	0	0.25	0.25	0	0	0
	oxalate degradation III	5	0.40	0.40	0.40	0.40	0.20	0.20	0.20	0.20	0.20	0.20	0.20	0.40	0.40	0.20	0.20	0.20	0.20	0.40	0.20	0.20	0.20	0.20	0.20	0.20	0	0	0
	oxalate degradation V	1	0	0	0	0	1	1	0	0	0	0	0	0	0	1	0	0	1	0	0	0	0	0	0	0	0	0	0
	Chlorinated Compounds Degradation	Reactions nb	B. terrae BS001	B. terrae BS007	B. terrae BS110	B. terrae BS437	B. ambifaria AMMD	B. gladioli BSR3	B. glumae BGR1	B. graminis C4D1M	B. kururiensis M130	B. mallei ATCC 23344	B. phenoliruptrix BR3459a	B. phymatum STM815	B. phytofirmans PsJN	B. pseudomallei K96243	B. rhizoxinica HKI 454	B. thailandensis E264	B. vietnamiensis G4	B. xenovorans LB400	Escherichia coli K12	Pseudomonas aeruginosa PA7	Pseudomonas aeruginosa PAO1	Pseudomonas fluorescens Pf-5	Ralstonia solanacearum CMR15	Ralstonia solanacearum GMI1000	Wolbachia endosymbiont TRS of Brugia malayi	Wolbachia pipientis wMel	Wolbachia pipientis wRec
	1,2-dichloroethane degradation	4	0.25	0.25	0.25	0.25	0.50	0.50	0.50	0.25	0.25	0.50	0.75	0.25	0.75	0.75	0.25	0.50	0.75	0.75	0	0.50	0.25	0	0.25	0.25	0	0	0
	2,4,5-trichlorophenoxyacetate degradation	7	0.14	0.14	0.14	0.14	0.14	0.14	0	0.14	0	0	0.14	0.29	0	0	0	0	0	0.14	0	0.14	0	0	0	0	0	0	0
	2-chlorobenzoate degradation	1	0	0	0	0	1	1	1	0	0	0	1	0	0	0	0	1	1	1	0	0	1	0	0	0	0	0	0
	3-chlorocatechol degradation I (ortho)	5	0.40	0.40	0.40	0.40	0.40	0.40	0.20	0.40	0.20	0.20	0.40	0.40	0.20	0.20	0.20	0.20	0.20	0.60	0	0.20	0	0.20	0.20	0.20	0	0	0
	3-chlorocatechol degradation II (ortho)	5	0.40	0.40	0.40	0.40	0.40	0.40	0.20	0.40	0.20	0.20	0.40	0.40	0.20	0.20	0.20	0.20	0.20	0.60	0	0.20	0	0.20	0.20	0.20	0	0	0
	chlorosalicylate degradation	7	0.14	0.14	0.14	0.14	0.43	0.43	0.29	0.14	0	0	0.43	0.14	0	0	0	0	0	0.57	0	0.43	0.29	0	0.29	0.29	0	0	0
	pentachlorophenol degradation	6	0.17	0.17	0.17	0.17	0.33	0.33	0.17	0.17	0	0.17	0.33	0.17	0.17	0.17	0.17	0.17	0.17	0.33	0	0.17	0	0.17	0.17	0.17	0	0	0
	Degradation/Utilization/Assimilation - Other	Reactions nb	B. terrae BS001	B. terrae BS007	B. terrae BS110	B. terrae BS437	B. ambifaria AMMD	B. gladioli BSR3	B. glumae BGR1	B. graminis C4D1M	B. kururiensis M130	B. mallei ATCC 23344	B. phenoliruptrix BR3459a	B. phymatum STM815	B. phytofirmans PsJN	B. pseudomallei K96243	B. rhizoxinica HKI 454	B. thailandensis E264	B. vietnamiensis G4	B. xenovorans LB400	Escherichia coli K12	Pseudomonas aeruginosa PA7	Pseudomonas aeruginosa PAO1	Pseudomonas fluorescens Pf-5	Ralstonia solanacearum CMR15	Ralstonia solanacearum GMI1000	Wolbachia endosymbiont TRS of Brugia malayi	Wolbachia pipientis wMel	Wolbachia pipientis wRec
	acrylonitrile degradation	3	1	1	1	1	0.67	1	0.33	0.67	0.67	0.33	0.67	0.67	0.67	0.33	0	0.33	0.33	0.67	0	0.33	0.33	0.33	0.67	0.67	0	0	0
	alkylnitronates degradation	2	1	1	1	1	1	1	1	1	1	0.50	1	1	1	1	0.50	0.50	1	1	0.50	1	1	1	1	1	0	0	0
	cholate degradation (bacteria anaerobic)	8	0.13	0	0.13	0	0	0	0.13	0	0	0	0	0	0	0	0	0	0	0	0	0.25	0.13	0	0	0	0	0	0
	glycocholate metabolism (bacteria)	7	0.29	0	0.29	0	0	0	0.14	0	0	0	0	0.14	0.14	0	0	0	0.14	0.14	0.14	0.14	0	0.14	0	0	0	0	0
	nitroglycerin degradation	4	0	0	0	0	0	0	0	0	0	1	0	0	0	0	0	1	0	0	0	0	0	1	0	0	0	0	0
	nylon-6 oligomer degradation	5	0	0	0	0	0.40	0	0.40	0	0	0.20	0	0	0	0	0.20	0.20	0.40	0.20	0	0.40	0	0.40	0.40	0.40	0	0	0
	octane oxidation	5	0.40	0.40	0.40	0.40	0.60	0.60	0.60	0.40	0.40	0.60	0.40	0.40	0.60	0.60	0.40	0.60	0.60	0.60	0.20	0.80	0.80	0.80	0.60	0.60	0	0	0
	Fatty Acid and Lipids Degradation	Reactions nb	B. terrae BS001	B. terrae BS007	B. terrae BS110	B. terrae BS437	B. ambifaria AMMD	B. gladioli BSR3	B. glumae BGR1	B. graminis C4D1M	B. kururiensis M130	B. mallei ATCC 23344	B. phenoliruptrix BR3459a	B. phymatum STM815	B. phytofirmans PsJN	B. pseudomallei K96243	B. rhizoxinica HKI 454	B. thailandensis E264	B. vietnamiensis G4	B. xenovorans LB400	Escherichia coli K12	Pseudomonas aeruginosa PA7	Pseudomonas aeruginosa PAO1	Pseudomonas fluorescens Pf-5	Ralstonia solanacearum CMR15	Ralstonia solanacearum GMI1000	Wolbachia endosymbiont TRS of Brugia malayi	Wolbachia pipientis wMel	Wolbachia pipientis wRec
	acetoacetate degradation (to acetyl CoA)	2	1	1	1	1	0.50	0.50	0.50	1	1	0.50	0.50	1	0.50	0.50	0.50	0.50	0.50	0.50	1	0.50	0.50	0.50	1	1	0	0	0
	acetone degradation II (to acetoacetate)	2	0	0.50	0	0	0	0	0	0	0.50	0	0	0.50	0	0	0	0	0	0	0	0	0	0	0	0	0	0	0
	fatty acid β-oxidation I	7	0.86	0.86	0.86	0.86	1	1	1	0.86	1	0.86	1	0.86	1	1	1	1	0.71	0.86	1	1	1	1	1	1	0	0	0
	fatty acid β-oxidation IV (unsaturated even number)	6	0.50	0.50	0.50	0.50	0.83	0.83	0.83	0.67	0.67	0.83	0.83	0.67	0.83	0.83	0.67	1	0.50	0.67	0.33	0.83	0.83	1	0.50	0.50	0	0	0
	glycerol degradation I	2	1	1	1	1	1	1	1	1	1	1	1	1	1	1	1	1	1	1	1	1	1	1	1	1	0	0	0
	oleate β-oxidation	3	0	0.33	0	0.67	0	0.33	0.33	0.33	0.33	0	0.67	0.33	0.33	0.33	0.33	0	0	0	1	0.67	0.33	1	1	0.67	0	0	0
	phospholipases	5	0.60	0.60	0.60	0.60	0.40	0.80	1	0.60	0.60	0.40	0.60	0.20	0.40	0.60	0.20	0.40	0.60	0.60	0.20	0.40	0.60	0.40	0	0.20	0.20	0.20	0
	triacylglycerol degradation	3	0	0	0	0	0.67	0.67	0.67	0.33	0.33	0.67	0.67	0.33	0.67	0.67	0.33	0.67	0.67	0.33	0	0.33	0.33	0.67	0.67	0.33	0	0	0
	Inorganic Nutrients Metabolism	Reactions nb	B. terrae BS001	B. terrae BS007	B. terrae BS110	B. terrae BS437	B. ambifaria AMMD	B. gladioli BSR3	B. glumae BGR1	B. graminis C4D1M	B. kururiensis M130	B. mallei ATCC 23344	B. phenoliruptrix BR3459a	B. phymatum STM815	B. phytofirmans PsJN	B. pseudomallei K96243	B. rhizoxinica HKI 454	B. thailandensis E264	B. vietnamiensis G4	B. xenovorans LB400	Escherichia coli K12	Pseudomonas aeruginosa PA7	Pseudomonas aeruginosa PAO1	Pseudomonas fluorescens Pf-5	Ralstonia solanacearum CMR15	Ralstonia solanacearum GMI1000	Wolbachia endosymbiont TRS of Brugia malayi	Wolbachia pipientis wMel	Wolbachia pipientis wRec
	(R)-cysteate degradation	3	0	0.33	0	0.33	0.33	0.33	0.33	0.33	0	0.33	0.33	0.33	0.33	0.33	0.33	0.33	0	0.33	0	0.33	0.33	0.33	0.33	0.33	0.33	0.33	0.33
	2-aminoethylphosphonate degradation I	3	0.67	0.67	0.67	0.67	0.67	1	1	1	0.67	0.67	1	0.67	1	0.67	0.67	0.67	0.67	1	0.33	1	1	1	0.33	0.33	0	0	0
	2-aminoethylphosphonate degradation II	2	1	1	1	1	0.50	0.50	0.50	1	0.50	0.50	0.50	0.50	1	0.50	0.50	0.50	0.50	0.50	0	0.50	0.50	0.50	0	0	0	0	0
	ammonia assimilation cycle I	2	1	1	1	1	1	1	1	0.50	1	0.50	1	0.50	1	1	0.50	1	1	1	0.50	0.50	0.50	1	1	1	0.50	0.50	0.50
	ammonia assimilation cycle II	2	1	1	1	1	1	1	1	1	1	0.50	1	0.50	1	1	0.50	1	1	1	0.50	0.50	0.50	1	1	1	0.50	0.50	0.50
	ammonia oxidation I (aerobic)	2	0	0.50	0	0	0	0	0	0.50	0.50	0	0.50	0	0	0.50	0	0.50	0	0	0	0	0	0.50	0	0	0	0	0
	ammonia oxidation III	2	0	0	0	0	0	0	0	0	0	0	0	0	0	0	0	0	0	0	0	0	0	0.50	0	0	0	0	0
	ammonium transport	1	1	1	1	1	1	1	1	1	1	1	1	1	1	1	0	1	1	1	1	1	1	1	0	0	0	0	0
	cyanate degradation	2	1	1	1	1	1	1	1	0.50	0.50	1	1	0.50	1	1	0.50	1	1	1	1	1	1	1	0.50	0.50	0.50	0	0
	intra-aerobic nitrite reduction	2	0	0	0	0	0	0.50	0	0	0	0.50	0	0	0	0.50	0	0.50	0	0	0	0.50	0.50	0.50	0.50	0.50	0	0	0
	methanesulfonate degradation	1	0	0	0	0	0	1	0	0	0	0	0	0	0	0	0	0	0	0	0	0	0	0	0	0	0	0	0
	methylphosphonate degradation	4	0.75	0.75	0.75	0.75	0	0	0	0	0.75	0.75	0	0.75	0.25	0.75	0	0	0	0.25	1	0.75	0	0	0	0	0	0	0
	nitrate reduction I (denitrification)	4	0.25	0.25	0.25	0.25	0.25	0.50	0.50	0.25	0.75	1	0.25	0.25	0.25	0.75	0.50	1	0.25	0.25	0.50	1	1	0.50	1	1	0	0	0
	nitrate reduction III (dissimilatory)	2	1	0.50	1	0.50	0.50	0.50	0.50	1	1	1	0.50	1	0	1	1	0.50	0.50	0	1	1	1	0	0.50	0.50	0	0	0
	nitrate reduction IV (dissimilatory)	2	0	0	0	0	0.50	1	0.50	0.50	0	0.50	0.50	0.50	0	1	0.50	0.50	0.50	0	0	1	1	0.50	0	0	0	0	0
	nitrate reduction VI (assimilatory)	4	0.50	0.50	0.50	0.50	1	1	1	0.75	0.50	1	0.75	0.75	0.75	1	0.75	1	0.75	0.50	0.50	0.75	1	0.75	0.50	0.50	0.50	0.25	0.25
	nitrate reduction VII (denitrification)	4	0.25	0.25	0.25	0.25	0.25	0.50	0.50	0.25	0.75	1	0.25	0.25	0.25	0.75	0.50	1	0.25	0.25	0.25	1	1	0.50	0.75	0.75	0	0	0
	nitrate reduction VIII (dissimilatory)	2	1	1	1	1	0.50	0.50	0.50	1	1	1	0.50	1	0	1	0.50	1	1	0.50	1	1	1	0.50	1	1	0.50	0.50	0.50
	nitrogen fixation	1	0	0	0	0	0	0	0	0	1	0	1	1	0	0	0	0	1	1	0	0	0	0	0	0	0	0	0
	phosphate acquisition	1	1	1	1	1	1	1	1	1	1	1	1	1	1	1	1	1	1	1	1	1	1	1	1	1	0	0	0
	phosphate utilization in cell wall regeneration	1	1	1	1	1	1	1	1	1	1	1	1	1	1	1	1	1	1	1	1	1	1	1	1	1	0	0	0
	phosphonoacetate degradation	1	1	1	1	1	1	1	1	1	1	1	1	1	1	1	0	1	1	1	0	0	0	0	0	0	0	0	0
	sulfate activation for sulfonation	2	1	1	1	1	1	1	1	1	1	1	1	1	1	1	0.50	1	1	1	1	0.50	1	1	1	1	0	0	0
	sulfate reduction I (assimilatory)	4	1	1	1	1	0.75	0.75	0.75	0.75	1	1	1	0.75	1	1	0.50	1	1	1	1	0.75	1	1	0.75	0.75	0	0	0
	sulfide oxidation I (sulfide-quinone reductase)	1	0	0	0	0	0	0	0	0	1	0	0	0	0	0	0	1	0	0	0	0	0	0	0	0	0	0	0
	sulfide oxidation II (sulfide dehydrogenase)	1	0	0	0	0	0	0	0	0	0	0	0	0	0	0	1	0	0	0	0	0	0	0	0	0	0	0	0
	sulfite oxidation I (sulfite oxidoreductase)	1	0	0	0	0	0	0	0	0	0	0	0	0	0	0	1	1	0	1	0	0	0	0	1	1	0	0	0
	sulfite oxidation IV	1	0	0	0	0	0	0	0	0	0	0	0	0	0	0	0	1	0	1	0	0	0	0	1	0	0	0	0
	sulfoacetaldehyde degradation I	2	0.50	0.50	0.50	0.50	0.50	0.50	0.50	0.50	0.50	0.50	0.50	1	1	0.50	0	0.50	0.50	1	0.50	0.50	0.50	0.50	0	0	0	0	0
	sulfolactate degradation II	4	0.50	0.50	0.50	0.50	0.25	0.25	0.25	0.25	0.25	0.25	0.25	0.50	0.50	0.25	0	0.25	0.25	0.50	0.25	0.25	0.25	0.25	0	0	0	0	0
	sulfolactate degradation III	3	0.33	0.67	0.33	0.67	0.33	0.33	0.33	0.33	0	0.33	0.33	0.33	0.33	0.33	0.33	0.33	0	0.33	0	0.33	0.33	0.33	0.33	0.33	0.33	0.33	0.33
	sulfur oxidation II (Fe+3-dependent)	2	0	0	0	0	0	0	0	0	0	0	0	0	0	0	0	0	0	0.50	0	0	0	0	0	0	0	0	0
	sulfur reduction II (via polysulfide)	1	0	0	0	0	0	0	0	0	0	0	0	0	0	0	1	0	0	0	0	0	0	0	0	0	0	0	0
	thiosulfate disproportionation III (rhodanese)	1	1	1	1	1	1	0	0	1	1	0	0	0	1	0	1	0	0	1	1	1	1	1	1	1	0	0	0
	two-component alkanesulfonate monooxygenase	2	1	1	1	1	1	1	1	1	1	1	1	1	1	0.50	0.50	1	1	1	0.50	1	1	1	1	1	0	0	0
	urea cycle	5	0.80	0.80	0.80	0.80	1	0.80	0.80	0.60	0.60	0.60	0.80	0.60	0.80	0.60	0.60	0.60	0.80	0.80	0.60	0.60	0.60	0.60	0.80	0.80	0.20	0	0
	Nucleosides and Nucleotides Degradation	Reactions nb	B. terrae BS001	B. terrae BS007	B. terrae BS110	B. terrae BS437	B. ambifaria AMMD	B. gladioli BSR3	B. glumae BGR1	B. graminis C4D1M	B. kururiensis M130	B. mallei ATCC 23344	B. phenoliruptrix BR3459a	B. phymatum STM815	B. phytofirmans PsJN	B. pseudomallei K96243	B. rhizoxinica HKI 454	B. thailandensis E264	B. vietnamiensis G4	B. xenovorans LB400	Escherichia coli K12	Pseudomonas aeruginosa PA7	Pseudomonas aeruginosa PAO1	Pseudomonas fluorescens Pf-5	Ralstonia solanacearum CMR15	Ralstonia solanacearum GMI1000	Wolbachia endosymbiont TRS of Brugia malayi	Wolbachia pipientis wMel	Wolbachia pipientis wRec
	adenosine nucleotides degradation II	5	0.80	0.80	0.80	0.60	0.80	0.80	0.60	0.60	0.80	0.80	0.80	0.80	0.80	0.60	0.20	0.80	0.80	0.60	1	0.80	0.80	0.60	0.80	0.80	0.20	0.20	0.20
	guanosine nucleotides degradation III	4	0.75	0.75	0.75	0.50	0.75	0.75	0.50	0.75	0.75	0.75	0.75	0.75	0.75	0.75	0.25	0.75	0.75	0.75	1	0.75	0.75	0.75	0.75	0.75	0.25	0.25	0.25
	pseudouridine degradation	2	0.50	0.50	0.50	0.50	0.50	0.50	0	0	0	0	0	0.50	0	0.50	0.50	0	0	0.50	1	0.50	0.50	0	0.50	0.50	0	0	0
	purine deoxyribonucleosides degradation	7	0.43	0.43	0.43	0.43	0.14	0.57	0.29	0.29	0.43	0.43	0.29	0.43	0.29	0.43	0.14	0.29	0.14	0.29	1	0.29	0.14	0.14	0.29	0.29	0	0	0
	purine ribonucleosides degradation to ribose-1-phosphate	6	0.17	0.17	0.17	0.17	0.17	0.33	0.17	0	0.17	0.17	0.17	0.17	0.17	0.17	0.17	0.17	0.17	0	1	0.17	0.17	0	0.17	0.17	0	0	0
	pyrimidine deoxyribonucleosides degradation	6	0.33	0.33	0.33	0.33	0.17	0.67	0.17	0.33	0.33	0.67	0.33	0.50	0.33	0.67	0.17	0.50	0.17	0.33	1	0.17	0.17	0.17	0.17	0.33	0	0.17	0
	pyrimidine ribonucleosides degradation I	3	0	0	0	0	0	0.67	0.33	0.33	0	0.33	0.33	0	0.33	0.33	0	0.33	0	0.33	1	0.33	0	0	0	0	0	0	0
	pyrimidine ribonucleosides degradation II	2	0	0	0	0	0	0.50	0.50	0.50	0	0.50	0.50	0	0.50	0.50	0	0.50	0	0.50	1	0.50	0	0	0	0	0	0	0
	S-methyl-5'-thioadenosine degradation I	2	0.50	0.50	0.50	0.50	0	0	0	0.50	0.50	0	0	0	0	0	0.50	0	0.50	0.50	0.50	0	0	0	0	0	0	0	0
	S-methyl-5'-thioadenosine degradation II	1	0	0	0	0	0	0	1	0	0	0	0	0	0	0	0	0	0	0	0	1	1	0	0	0	0	0	0
	S-methyl-5'-thioadenosine degradation IV	1	0	0	0	0	0	0	0	0	0	0	0	0	0	0	1	0	1	1	1	0	0	0	0	0	0	0	0
	S-methyl-5-thio-α-D-ribose 1-phosphate degradation	5	0.40	0.40	0.40	0.40	0	0	0.20	0.40	0.40	0	0.20	0.20	0	0	0	0	0	0	0.20	0.80	0.80	0.20	0	0	0	0	0
	thymine degradation	3	0.33	0.33	0.33	0.33	0.33	0.33	0	0.33	0	0	0.33	0.33	0.67	0	0.67	0	0.67	1	0	0.33	0	0.33	0	0	0	0	0
	uracil degradation II (reductive)	3	0.33	0.33	0.33	0.33	0.33	0.33	0	0.33	0	0	0.33	0.33	0.67	0	0.67	0	0.67	1	0.33	0.33	0	0.33	0	0	0	0	0
	uracil degradation III	4	0.25	0.25	0.25	0.25	0	0	0.25	0.25	0.25	0	0	0.25	0	0	0	0	0	0	1	0	0	0	0.25	0.25	0	0	0
	urate biosynthesis/inosine 5'-phosphate degradation	4	0.50	0.50	0.50	0.50	0.50	0.75	0.50	0.75	0.75	0.50	0.75	0.75	0.75	0.50	0.25	0.50	0.50	0.50	0.75	0.50	0.50	0.75	0.75	0.75	0.25	0.25	0.25
	Other	Reactions nb	B. terrae BS001	B. terrae BS007	B. terrae BS110	B. terrae BS437	B. ambifaria AMMD	B. gladioli BSR3	B. glumae BGR1	B. graminis C4D1M	B. kururiensis M130	B. mallei ATCC 23344	B. phenoliruptrix BR3459a	B. phymatum STM815	B. phytofirmans PsJN	B. pseudomallei K96243	B. rhizoxinica HKI 454	B. thailandensis E264	B. vietnamiensis G4	B. xenovorans LB400	Escherichia coli K12	Pseudomonas aeruginosa PA7	Pseudomonas aeruginosa PAO1	Pseudomonas fluorescens Pf-5	Ralstonia solanacearum CMR15	Ralstonia solanacearum GMI1000	Wolbachia endosymbiont TRS of Brugia malayi	Wolbachia pipientis wMel	Wolbachia pipientis wRec
	acidification and chitin degradation (in carnivorous plants)	2	0	0	0	0	0.50	0.50	0.50	0	0	0	0	0	0	0	0.50	0.50	0	1	0.50	0.50	0.50	0.50	0.50	0	0	0	0
	Polymeric Compounds Degradation	Reactions nb	B. terrae BS001	B. terrae BS007	B. terrae BS110	B. terrae BS437	B. ambifaria AMMD	B. gladioli BSR3	B. glumae BGR1	B. graminis C4D1M	B. kururiensis M130	B. mallei ATCC 23344	B. phenoliruptrix BR3459a	B. phymatum STM815	B. phytofirmans PsJN	B. pseudomallei K96243	B. rhizoxinica HKI 454	B. thailandensis E264	B. vietnamiensis G4	B. xenovorans LB400	Escherichia coli K12	Pseudomonas aeruginosa PA7	Pseudomonas aeruginosa PAO1	Pseudomonas fluorescens Pf-5	Ralstonia solanacearum CMR15	Ralstonia solanacearum GMI1000	Wolbachia endosymbiont TRS of Brugia malayi	Wolbachia pipientis wMel	Wolbachia pipientis wRec
	chitobiose degradation	2	0	0	0	0.50	0.50	0.50	0.50	0	0.50	0	0.50	0	0.50	0	0	0.50	0.50	0.50	1	0	0	0	0	0	0	0	0
	Protein Degradation	Reactions nb	B. terrae BS001	B. terrae BS007	B. terrae BS110	B. terrae BS437	B. ambifaria AMMD	B. gladioli BSR3	B. glumae BGR1	B. graminis C4D1M	B. kururiensis M130	B. mallei ATCC 23344	B. phenoliruptrix BR3459a	B. phymatum STM815	B. phytofirmans PsJN	B. pseudomallei K96243	B. rhizoxinica HKI 454	B. thailandensis E264	B. vietnamiensis G4	B. xenovorans LB400	Escherichia coli K12	Pseudomonas aeruginosa PA7	Pseudomonas aeruginosa PAO1	Pseudomonas fluorescens Pf-5	Ralstonia solanacearum CMR15	Ralstonia solanacearum GMI1000	Wolbachia endosymbiont TRS of Brugia malayi	Wolbachia pipientis wMel	Wolbachia pipientis wRec
	seed germination protein turnover	1	1	1	1	1	1	1	1	1	1	1	1	1	1	1	1	1	1	1	1	1	1	1	1	1	1	1	0
	wound-induced proteolysis I	1	1	1	1	1	1	1	1	1	1	1	1	1	1	1	1	1	1	1	1	1	1	1	1	1	1	1	0
	Secondary Metabolites Degradation	Reactions nb	B. terrae BS001	B. terrae BS007	B. terrae BS110	B. terrae BS437	B. ambifaria AMMD	B. gladioli BSR3	B. glumae BGR1	B. graminis C4D1M	B. kururiensis M130	B. mallei ATCC 23344	B. phenoliruptrix BR3459a	B. phymatum STM815	B. phytofirmans PsJN	B. pseudomallei K96243	B. rhizoxinica HKI 454	B. thailandensis E264	B. vietnamiensis G4	B. xenovorans LB400	Escherichia coli K12	Pseudomonas aeruginosa PA7	Pseudomonas aeruginosa PAO1	Pseudomonas fluorescens Pf-5	Ralstonia solanacearum CMR15	Ralstonia solanacearum GMI1000	Wolbachia endosymbiont TRS of Brugia malayi	Wolbachia pipientis wMel	Wolbachia pipientis wRec
	1,6-anhydro-N-acetylmuramic acid recycling	2	1	1	1	1	0.50	0	0.50	0	0.50	0.50	0.50	0.50	0.50	0.50	0	0.50	0.50	0.50	1	0.50	0.50	0.50	0.50	0.50	0	0	0
	5-dehydro-4-deoxy-D-glucuronate degradation	4	0.75	0.75	0.75	0.75	0.50	0.75	0.50	0.75	0.50	0.50	0.75	0.50	0.50	0.50	0.25	0.50	0.50	0.50	0.75	0.50	0.50	0.50	0.50	0.50	0	0	0
	betanidin degradation	1	0	0	0	0	1	1	1	0	0	0	1	0	1	1	0	1	1	1	0	0	0	0	1	1	0	0	0
	caffeine degradation V (bacteria to trimethylurate)	2	0.50	0.50	0.50	0.50	0	0	0	0.50	0.50	0	0	0	0	0	0	0	0	0	0	0	0	0	0	0	0	0	0
	cis-genanyl-CoA degradation	9	0.11	0.11	0.11	0.11	0.11	0.11	0.11	0.11	0.11	0.11	0.11	0.11	0.11	0.11	0.11	0.11	0.11	0.11	0.11	0.11	0.33	0.11	0.11	0.11	0	0	0
	curcumin degradation	2	1	1	1	1	0	0	0	0.50	0.50	0	0	1	0	0	0	0	0	0	1	0	0	0	0	0	0	0	0
	D-arabitol degradation	2	1	1	1	1	1	1	1	1	1	1	1	0.50	1	1	0.50	1	1	1	0.50	0.50	0.50	0.50	0	1	0	0	0
	D-galactarate degradation I	4	1	1	1	1	1	1	0.75	0.75	0.75	0.50	1	1	1	0.75	0.25	1	1	1	1	0.50	0.25	0.50	0.50	0.50	0	0	0
	D-galactarate degradation II	3	1	1	1	1	0.67	0.67	0.67	1	1	0	0.67	0.67	0.67	0	0	0.67	1	1	0.33	0	0	0	0.67	0.67	0	0	0
	D-galactonate degradation	3	1	1	1	1	1	1	1	1	1	1	1	1	1	1	0	0.67	1	1	1	0	0	0.33	1	1	0	0	0
	D-galacturonate degradation I	4	0.50	0.50	0.50	0.50	0.75	0.75	0.75	0.50	0.75	0.25	0.75	0.25	0.50	0.25	0	0.50	0.25	0.50	1	0.25	0.25	0.25	0.25	0.25	0	0	0
	D-glucarate degradation I	4	1	1	1	1	1	1	0.75	0.75	0.75	0.50	1	1	1	0.75	0.25	1	1	1	1	0.50	0.25	0.50	0.50	0.50	0	0	0
	D-glucarate degradation II	3	1	1	1	1	0.67	0.67	0.67	1	1	0	0.67	0.67	0.67	0	0	0.67	1	1	0.33	0	0	0	0.67	0.67	0	0	0
	DIMBOA-glucoside degradation	1	0	0	0	0	0	1	0	0	0	0	0	0	0	0	0	0	0	0	0	0	0	0	0	0	0	0	0
	fructoselysine and psicoselysine degradation	3	0	0	0	0	0	0	0	0	0	0	0	0	0	0	0	0	0	0	1	0	0	0	0	0	0	0	0
	galactitol degradation	3	0.33	0	0.33	0.33	0.33	0	0.33	0	0.33	0	0	0	0	0.33	0	0	0.33	0	1	0	0	0	0	0.33	0	0	0
	glucose degradation (oxidative)	5	0.60	0.60	0.60	0.60	0.40	0.40	0.20	0.60	0.60	0.20	0.60	0.60	0.60	0.60	0.20	0.40	0.20	0.60	0.20	0.60	0.60	0.60	0	0.20	0	0	0
	ketogluconate metabolism	8	0.75	0.75	0.75	0.75	0.38	0.63	0.63	0.63	0.50	0.25	0.63	0.38	0.75	0.38	0.25	0.50	0.38	0.50	0.75	0.38	0.38	0.38	0.38	0.38	0	0	0
	L-galactonate degradation	1	1	1	1	1	0	0	0	1	1	0	0	0	0	0	0	0	0	0	1	0	0	0	0	0	0	0	0
	L-idonate degradation	3	1	1	1	1	0.33	0.67	1	0.67	0.67	0.33	0.67	0.33	1	0.33	0.67	0.67	0.33	0.67	1	0.33	0.33	0.33	0.67	0.67	0	0	0
	limonene degradation I (D-limonene)	5	0	0	0	0	0	0	0	0	0	0	0	0	0	0	0	0	0	0	0	0	0	0	0	0.20	0	0	0
	mannitol degradation I	1	0	0	0	0	0	0	0	0	0	0	0	0	0	0	0	0	0	0	1	0	0	0	0	0	0	0	0
	myo-inositol degradation	6	0.33	0.33	0.33	0.33	0.33	0.33	0.33	0.33	0.33	0.33	0.33	0.50	0.33	0.33	0.17	0.33	0.33	0.17	0	0.17	0.17	0.33	0.33	0.33	0	0	0
	N-acetylglucosamine degradation I	2	0.50	0.50	0.50	0.50	0.50	0.50	0.50	0.50	0.50	0.50	0.50	0.50	0.50	0.50	0.50	0.50	0.50	1	1	0.50	0.50	0.50	0	0	0	0	0
	N-acetylglucosamine degradation II	3	0.33	0.33	0.33	0.67	0.67	0.67	0.67	0.33	0.67	0.33	0.67	0.33	0.67	0.33	0.33	0.67	0.67	1	1	0.33	0.33	0.33	0	0	0	0	0
	ribitol degradation	3	0.67	0.67	0.67	0.67	0.33	0.67	0.67	0.33	0.33	0.33	0.33	0.33	0.33	0.33	0.33	0.33	0.33	1	0.33	0.33	0.33	0.33	0.33	0.33	0.33	0.33	0.33
	sorbitol degradation I	1	1	1	1	1	1	1	1	1	1	0	1	0	1	1	0	1	1	0	1	1	1	1	1	1	0	0	0
	sorbitol degradation II	1	0	0	0	0	0	0	0	0	0	0	0	0	0	0	0	0	0	0	1	0	0	0	0	0	0	0	0
	xylitol degradation	2	1	1	1	1	0.50	0.50	0.50	1	1	0.50	0.50	0.50	0.50	1	0.50	1	0.50	0.50	0.50	0.50	0.50	0.50	0	0.50	0	0	0
	β-D-glucuronide and D-glucuronate degradation	5	0.20	0.20	0.20	0.20	0.40	0.40	0.60	0.20	0.20	0.40	0.40	0	0.40	0.40	0	0.20	0.20	0.20	1	0.40	0.40	0.20	0.20	0.20	0	0	0
	Steroids Degradation	Reactions nb	B. terrae BS001	B. terrae BS007	B. terrae BS110	B. terrae BS437	B. ambifaria AMMD	B. gladioli BSR3	B. glumae BGR1	B. graminis C4D1M	B. kururiensis M130	B. mallei ATCC 23344	B. phenoliruptrix BR3459a	B. phymatum STM815	B. phytofirmans PsJN	B. pseudomallei K96243	B. rhizoxinica HKI 454	B. thailandensis E264	B. vietnamiensis G4	B. xenovorans LB400	Escherichia coli K12	Pseudomonas aeruginosa PA7	Pseudomonas aeruginosa PAO1	Pseudomonas fluorescens Pf-5	Ralstonia solanacearum CMR15	Ralstonia solanacearum GMI1000	Wolbachia endosymbiont TRS of Brugia malayi	Wolbachia pipientis wMel	Wolbachia pipientis wRec
	androstenedione degradation	14	0.14	0.14	0.14	0.14	0.14	0.14	0.21	0.07	0.07	0.14	0.14	0.07	0.14	0.14	0.14	0.14	0.14	0.29	0	0.14	0.21	0.21	0.14	0.14	0	0	0
	cholesterol degradation to androstenedione I (cholesterol oxidase)	17	0.24	0.24	0.24	0.24	0.18	0.24	0.24	0.18	0.18	0.29	0.41	0.18	0.29	0.18	0.24	0.29	0.24	0.24	0	0.24	0.24	0.24	0.29	0.29	0	0	0
	cholesterol degradation to androstenedione II (cholesterol dehydrogenase)	17	0.24	0.24	0.24	0.24	0.18	0.24	0.24	0.18	0.18	0.24	0.35	0.18	0.29	0.18	0.24	0.24	0.24	0.24	0	0.24	0.24	0.24	0.29	0.29	0	0	0
	sitosterol degradation to androstenedione	18	0.11	0.11	0.11	0.11	0.06	0.11	0.11	0.11	0.11	0.06	0.17	0.11	0.17	0.06	0.11	0.06	0.11	0.11	0	0.11	0.11	0.11	0.17	0.17	0	0	0
	testosterone and androsterone degradation to androstendione	3	0.33	0	0.33	0	0	0	0	0.33	0	0	0	0	0	0	0	0	0	0	0	0	0	0	0.33	0.33	0	0	0
	DETOXIFICATION
	Acid Resistance	Reactions nb	B. terrae BS001	B. terrae BS007	B. terrae BS110	B. terrae BS437	B. ambifaria AMMD	B. gladioli BSR3	B. glumae BGR1	B. graminis C4D1M	B. kururiensis M130	B. mallei ATCC 23344	B. phenoliruptrix BR3459a	B. phymatum STM815	B. phytofirmans PsJN	B. pseudomallei K96243	B. rhizoxinica HKI 454	B. thailandensis E264	B. vietnamiensis G4	B. xenovorans LB400	Escherichia coli K12	Pseudomonas aeruginosa PA7	Pseudomonas aeruginosa PAO1	Pseudomonas fluorescens Pf-5	Ralstonia solanacearum CMR15	Ralstonia solanacearum GMI1000	Wolbachia endosymbiont TRS of Brugia malayi	Wolbachia pipientis wMel	Wolbachia pipientis wRec
	arginine dependent acid resistance	1	0	0	0	0	0	0	0	0	0	0	1	1	0	0	1	0	0	0	1	1	1	1	0	0	0	0	0
	glutamate dependent acid resistance	1	0	0	0	0	0	0	0	1	0	0	0	0	0	0	0	0	0	1	1	0	0	0	0	0	0	0	0
	Antibiotic Resistance	Reactions nb	B. terrae BS001	B. terrae BS007	B. terrae BS110	B. terrae BS437	B. ambifaria AMMD	B. gladioli BSR3	B. glumae BGR1	B. graminis C4D1M	B. kururiensis M130	B. mallei ATCC 23344	B. phenoliruptrix BR3459a	B. phymatum STM815	B. phytofirmans PsJN	B. pseudomallei K96243	B. rhizoxinica HKI 454	B. thailandensis E264	B. vietnamiensis G4	B. xenovorans LB400	Escherichia coli K12	Pseudomonas aeruginosa PA7	Pseudomonas aeruginosa PAO1	Pseudomonas fluorescens Pf-5	Ralstonia solanacearum CMR15	Ralstonia solanacearum GMI1000	Wolbachia endosymbiont TRS of Brugia malayi	Wolbachia pipientis wMel	Wolbachia pipientis wRec
	polymyxin resistance	6	0.33	0.33	0.33	0.33	0	0	0	0.33	0.33	0	0.17	0.33	0	0	0	0	0	0	0.83	0.50	0.50	0.83	0.17	0.17	0	0	0
	Arsenate Detoxification	Reactions nb	B. terrae BS001	B. terrae BS007	B. terrae BS110	B. terrae BS437	B. ambifaria AMMD	B. gladioli BSR3	B. glumae BGR1	B. graminis C4D1M	B. kururiensis M130	B. mallei ATCC 23344	B. phenoliruptrix BR3459a	B. phymatum STM815	B. phytofirmans PsJN	B. pseudomallei K96243	B. rhizoxinica HKI 454	B. thailandensis E264	B. vietnamiensis G4	B. xenovorans LB400	Escherichia coli K12	Pseudomonas aeruginosa PA7	Pseudomonas aeruginosa PAO1	Pseudomonas fluorescens Pf-5	Ralstonia solanacearum CMR15	Ralstonia solanacearum GMI1000	Wolbachia endosymbiont TRS of Brugia malayi	Wolbachia pipientis wMel	Wolbachia pipientis wRec
	arsenate detoxification II (glutaredoxin)	1	1	0	1	0	1	1	1	0	1	1	1	0	1	1	1	1	0	1	1	1	1	1	1	1	0	0	0
	Mercury Detoxification	Reactions nb	B. terrae BS001	B. terrae BS007	B. terrae BS110	B. terrae BS437	B. ambifaria AMMD	B. gladioli BSR3	B. glumae BGR1	B. graminis C4D1M	B. kururiensis M130	B. mallei ATCC 23344	B. phenoliruptrix BR3459a	B. phymatum STM815	B. phytofirmans PsJN	B. pseudomallei K96243	B. rhizoxinica HKI 454	B. thailandensis E264	B. vietnamiensis G4	B. xenovorans LB400	Escherichia coli K12	Pseudomonas aeruginosa PA7	Pseudomonas aeruginosa PAO1	Pseudomonas fluorescens Pf-5	Ralstonia solanacearum CMR15	Ralstonia solanacearum GMI1000	Wolbachia endosymbiont TRS of Brugia malayi	Wolbachia pipientis wMel	Wolbachia pipientis wRec
	phenylmercury acetate degradation	2	0.50	0.50	0.50	0.50	0.50	0.50	0.50	0	0	0	0.50	0.50	0.50	0.50	0	0	0.50	0.50	0	0.50	0	0	0	0	0	0	0
	Methylglyoxal Detoxification	Reactions nb	B. terrae BS001	B. terrae BS007	B. terrae BS110	B. terrae BS437	B. ambifaria AMMD	B. gladioli BSR3	B. glumae BGR1	B. graminis C4D1M	B. kururiensis M130	B. mallei ATCC 23344	B. phenoliruptrix BR3459a	B. phymatum STM815	B. phytofirmans PsJN	B. pseudomallei K96243	B. rhizoxinica HKI 454	B. thailandensis E264	B. vietnamiensis G4	B. xenovorans LB400	Escherichia coli K12	Pseudomonas aeruginosa PA7	Pseudomonas aeruginosa PAO1	Pseudomonas fluorescens Pf-5	Ralstonia solanacearum CMR15	Ralstonia solanacearum GMI1000	Wolbachia endosymbiont TRS of Brugia malayi	Wolbachia pipientis wMel	Wolbachia pipientis wRec
	methylglyoxal degradation I	3	1	1	1	1	1	0.67	0.67	1	1	0.67	1	0.67	1	1	0.67	0.67	0.67	1	1	0.67	0.67	0.67	1	1	0	0	0
	methylglyoxal degradation II	2	0.50	0.50	0.50	0.50	0.50	0	0	0.50	0.50	0	0.50	0	0.50	0.50	0	0	0	0.50	1	0	0	0	0.50	0.50	0	0	0
	methylglyoxal degradation III	2	0.50	0.50	0.50	0.50	0.50	0	0	0.50	0.50	0	0	0.50	0	0	0	0.50	0.50	0	1	0.50	0	0.50	0.50	0.50	0	0	0
	Other	Reactions nb	B. terrae BS001	B. terrae BS007	B. terrae BS110	B. terrae BS437	B. ambifaria AMMD	B. gladioli BSR3	B. glumae BGR1	B. graminis C4D1M	B. kururiensis M130	B. mallei ATCC 23344	B. phenoliruptrix BR3459a	B. phymatum STM815	B. phytofirmans PsJN	B. pseudomallei K96243	B. rhizoxinica HKI 454	B. thailandensis E264	B. vietnamiensis G4	B. xenovorans LB400	Escherichia coli K12	Pseudomonas aeruginosa PA7	Pseudomonas aeruginosa PAO1	Pseudomonas fluorescens Pf-5	Ralstonia solanacearum CMR15	Ralstonia solanacearum GMI1000	Wolbachia endosymbiont TRS of Brugia malayi	Wolbachia pipientis wMel	Wolbachia pipientis wRec
	cyanate degradation	2	1	1	1	1	1	1	1	0.50	0.50	1	1	0.50	1	1	0.50	1	1	1	1	1	1	1	0.50	0.50	0.50	0	0
	fluoroacetate degradation	1	1	1	1	1	1	1	1	1	1	0	1	0	1	1	1	1	1	1	0	0	1	1	1	1	0	0	0
	oxidized GTP and dGTP detoxification	2	0	0	0	0	0	0	0	0	0	0	0.50	0.50	0	0	0.50	0	0	0	0	0	0	0	0	0	0	0	0
	superoxide radicals degradation	2	1	1	1	1	1	1	1	1	1	1	1	1	1	1	1	1	1	1	1	1	1	1	1	1	0.50	0.50	0.50
	GENERATION OF PRECURSOR METABOLITES AND ENERGY
	Acetyl-CoA Biosynthesis	Reactions nb	B. terrae BS001	B. terrae BS007	B. terrae BS110	B. terrae BS437	B. ambifaria AMMD	B. gladioli BSR3	B. glumae BGR1	B. graminis C4D1M	B. kururiensis M130	B. mallei ATCC 23344	B. phenoliruptrix BR3459a	B. phymatum STM815	B. phytofirmans PsJN	B. pseudomallei K96243	B. rhizoxinica HKI 454	B. thailandensis E264	B. vietnamiensis G4	B. xenovorans LB400	Escherichia coli K12	Pseudomonas aeruginosa PA7	Pseudomonas aeruginosa PAO1	Pseudomonas fluorescens Pf-5	Ralstonia solanacearum CMR15	Ralstonia solanacearum GMI1000	Wolbachia endosymbiont TRS of Brugia malayi	Wolbachia pipientis wMel	Wolbachia pipientis wRec
	acetyl-CoA biosynthesis I (pyruvate dehydrogenase complex)	3	1	1	1	1	1	0.67	1	1	1	1	1	1	1	1	1	1	1	1	1	1	1	1	1	1	1	1	1
	Chemoautotrophic Energy Metabolism	Reactions nb	B. terrae BS001	B. terrae BS007	B. terrae BS110	B. terrae BS437	B. ambifaria AMMD	B. gladioli BSR3	B. glumae BGR1	B. graminis C4D1M	B. kururiensis M130	B. mallei ATCC 23344	B. phenoliruptrix BR3459a	B. phymatum STM815	B. phytofirmans PsJN	B. pseudomallei K96243	B. rhizoxinica HKI 454	B. thailandensis E264	B. vietnamiensis G4	B. xenovorans LB400	Escherichia coli K12	Pseudomonas aeruginosa PA7	Pseudomonas aeruginosa PAO1	Pseudomonas fluorescens Pf-5	Ralstonia solanacearum CMR15	Ralstonia solanacearum GMI1000	Wolbachia endosymbiont TRS of Brugia malayi	Wolbachia pipientis wMel	Wolbachia pipientis wRec
	ammonia oxidation I (aerobic)	2	0	0.50	0	0	0	0	0	0.50	0.50	0	0.50	0	0	0.50	0	0.50	0	0	0	0	0	0.50	0	0	0	0	0
	formate oxidation to CO2	1	1	1	1	1	1	1	1	1	1	1	1	1	1	1	1	1	1	1	0	1	1	1	1	1	0	0	0
	hydrogen oxidation I (aerobic)	1	0	0	0	0	0	0	0	0	0	0	1	1	0	0	0	0	1	0	0	0	0	0	0	0	0	0	0
	hydrogen oxidation II (aerobic, NAD)	1	0	0	0	0	1	0	1	0	0	0	1	0	1	1	0	1	1	1	0	0	0	0	0	0	0	0	0
	hydrogen oxidation III (anaerobic, NADP)	1	0	0	0	0	0	0	0	0	0	0	1	0	0	0	0	0	1	0	0	0	0	0	0	0	0	0	0
	sulfide oxidation I (sulfide-quinone reductase)	1	0	0	0	0	0	0	0	0	1	0	0	0	0	0	0	1	0	0	0	0	0	0	0	0	0	0	0
	sulfite oxidation I (sulfite oxidoreductase)	1	0	0	0	0	0	0	0	0	0	0	0	0	0	0	1	1	0	1	0	0	0	0	1	1	0	0	0
	sulfur oxidation II (Fe+3-dependent)	2	0	0	0	0	0	0	0	0	0	0	0	0	0	0	0	0	0	0.50	0	0	0	0	0	0	0	0	0
	Electron Transfer	Reactions nb	B. terrae BS001	B. terrae BS007	B. terrae BS110	B. terrae BS437	B. ambifaria AMMD	B. gladioli BSR3	B. glumae BGR1	B. graminis C4D1M	B. kururiensis M130	B. mallei ATCC 23344	B. phenoliruptrix BR3459a	B. phymatum STM815	B. phytofirmans PsJN	B. pseudomallei K96243	B. rhizoxinica HKI 454	B. thailandensis E264	B. vietnamiensis G4	B. xenovorans LB400	Escherichia coli K12	Pseudomonas aeruginosa PA7	Pseudomonas aeruginosa PAO1	Pseudomonas fluorescens Pf-5	Ralstonia solanacearum CMR15	Ralstonia solanacearum GMI1000	Wolbachia endosymbiont TRS of Brugia malayi	Wolbachia pipientis wMel	Wolbachia pipientis wRec
	formate to dimethyl sulfoxide electron transfer	2	0.50	0	0.50	0	0	0	0	0.50	0.50	0.50	0	0.50	0	0.50	0.50	0	0	0	1	0.50	0.50	0	0	0	0	0	0
	formate to trimethylamine N-oxide electron transfer	2	0.50	0	0.50	0	0.50	0.50	0.50	0.50	0.50	0.50	0.50	0.50	0	1	0.50	0.50	0.50	0	1	0.50	0.50	0	0	0	0	0	0
	NADH to cytochrome bd oxidase electron transfer	2	1	1	1	1	1	1	1	1	1	1	1	1	1	1	1	1	1	1	1	1	0.50	1	1	1	0.50	1	1
	NADH to cytochrome bo oxidase electron transfer	2	1	1	1	1	1	1	1	1	1	1	1	1	1	1	0.50	1	1	1	1	1	1	1	1	1	0.50	0.50	0.50
	NADH to dimethyl sulfoxide electron transfer	2	0.50	0.50	0.50	0.50	0	0	0	0.50	0.50	0.50	0	0.50	0	0.50	0	0.50	0.50	0.50	1	0.50	0.50	0.50	0.50	0.50	0.50	0.50	0.50
	NADH to fumarate electron transfer	2	0.50	0.50	0.50	0.50	0	0	0	0.50	0.50	0.50	0	0.50	0	0.50	0	0.50	0.50	0.50	1	0.50	0.50	0.50	0.50	0.50	0.50	0.50	0.50
	NADH to trimethylamine N-oxide electron transfer	2	0.50	0.50	0.50	0.50	0.50	0.50	0.50	0.50	0.50	0.50	0.50	0.50	0	1	0	1	1	0.50	1	0.50	0.50	0.50	0.50	0.50	0.50	0.50	0.50
	nitrate reduction III (dissimilatory)	2	1	0.50	1	0.50	0.50	0.50	0.50	1	1	1	0.50	1	0	1	1	0.50	0.50	0	1	1	1	0	0.50	0.50	0	0	0
	nitrate reduction VIII (dissimilatory)	2	1	1	1	1	0.50	0.50	0.50	1	1	1	0.50	1	0	1	0.50	1	1	0.50	1	1	1	0.50	1	1	0.50	0.50	0.50
	pyruvate oxidation pathway	1	1	1	1	1	1	0	1	1	1	1	1	1	1	1	0	1	1	1	1	1	1	1	0	0	1	1	0
	succinate to cytochrome bd oxidase electron transfer	2	1	1	1	1	1	1	1	1	1	1	1	1	1	1	1	1	1	1	1	1	0.50	1	1	1	0.50	1	1
	succinate to cytochrome bo oxidase electron transfer	2	1	1	1	1	1	1	1	1	1	1	1	1	1	1	0.50	1	1	1	1	1	1	1	1	1	0.50	0.50	0.50
	Fermentation	Reactions nb	B. terrae BS001	B. terrae BS007	B. terrae BS110	B. terrae BS437	B. ambifaria AMMD	B. gladioli BSR3	B. glumae BGR1	B. graminis C4D1M	B. kururiensis M130	B. mallei ATCC 23344	B. phenoliruptrix BR3459a	B. phymatum STM815	B. phytofirmans PsJN	B. pseudomallei K96243	B. rhizoxinica HKI 454	B. thailandensis E264	B. vietnamiensis G4	B. xenovorans LB400	Escherichia coli K12	Pseudomonas aeruginosa PA7	Pseudomonas aeruginosa PAO1	Pseudomonas fluorescens Pf-5	Ralstonia solanacearum CMR15	Ralstonia solanacearum GMI1000	Wolbachia endosymbiont TRS of Brugia malayi	Wolbachia pipientis wMel	Wolbachia pipientis wRec
	(R)-acetoin biosynthesis I	2	1	1	1	1	0.50	1	0.50	0.50	1	0.50	0.50	0.50	0.50	1	0.50	0.50	1	0.50	0.50	0.50	0.50	1	0.50	0.50	0	0	0
	(R,R)-butanediol biosynthesis	1	0	0	0	0	0	0	0	0	1	0	0	0	0	0	1	0	0	0	0	1	1	1	0	0	0	0	0
	(S)-acetoin biosynthesis	2	0.50	0.50	0.50	1	0.50	1	0.50	0.50	1	0.50	0.50	0.50	0.50	1	0.50	0.50	1	0.50	0.50	0.50	0.50	0.50	0.50	0.50	0	0	0
	(S,S)-butanediol biosynthesis	1	0	0	0	0	0	0	0	0	1	0	0	0	0	0	0	0	0	0	0	1	1	1	0	0	0	0	0
	acetoin biosynthesis III	3	0.33	0.33	0.33	0.33	0	0.67	0.33	0.67	0.67	0.67	0.33	0.67	0	0.67	0	0.33	0	0.67	0.33	0.33	0.33	0.67	0	0	0	0	0
	acetyl-CoA fermentation to butyrate II	7	1	1	1	1	0.71	0.71	0.71	1	0.86	0.86	0.86	0.86	0.71	0.71	0.57	0.86	0.86	0.86	0.43	0.57	0.57	0.71	0.57	0.57	0	0	0
	heterolactic fermentation	18	0.89	0.83	0.83	0.83	0.89	0.94	0.89	0.89	0.78	0.89	1	0.94	0.94	0.94	0.72	0.94	0.89	1	0.89	0.89	0.89	0.89	0.83	0.83	0.28	0.28	0.28
	lysine fermentation to acetate and butyrate	10	0.50	0.50	0.50	0.50	0.40	0.40	0.50	0.40	0.40	0.40	0.40	0.40	0.40	0.40	0.30	0.40	0.40	0.50	0.30	0.40	0.40	0.40	0.20	0.20	0	0	0
	meso-butanediol biosynthesis I	1	0	0	0	0	0	0	0	0	1	0	0	0	0	0	1	0	0	0	0	0	0	0	0	0	0	0	0
	meso-butanediol biosynthesis II	1	0	0	0	0	0	0	0	0	1	0	0	0	0	0	1	0	0	0	0	0	0	0	0	0	0	0	0
	mixed acid fermentation	16	0.88	0.88	0.88	0.88	0.81	0.81	0.75	0.81	0.88	0.88	0.81	0.88	0.81	0.88	0.63	0.88	0.81	0.88	1	0.81	0.81	0.81	0.75	0.75	0.38	0.38	0.38
	pyruvate fermentation to acetate I	3	0.67	0.67	0.67	0.67	0.67	0.67	0.67	0.67	0.67	0.67	0.67	0.67	0.67	0.67	0	0.67	0.67	0.67	1	0.67	0.67	0.67	0	0	0	0	0
	pyruvate fermentation to acetate II	3	1	1	1	1	1	0.67	1	1	1	1	1	1	1	1	0.33	1	1	1	1	1	1	1	0	0	0.33	0.33	0.33
	pyruvate fermentation to acetate III	2	0	0	0	0	0.50	0	0	0	0	0	0.50	0.50	0.50	0.50	0	0.50	0.50	0.50	1	0.50	0.50	0.50	0	0	0	0	0
	pyruvate fermentation to acetate IV	3	0.67	0.67	0.67	0.67	0.67	0.67	0.67	0.67	0.67	0.67	0.67	0.67	0.67	0.67	0	0.67	0.67	0.67	1	0.67	0.67	0.67	0.33	0.33	0	0	0
	pyruvate fermentation to acetate V	3	0.67	0.67	0.67	0.67	0.67	0.33	0.67	0.67	1	0.67	0.67	0.67	0.67	0.67	0.67	0.67	0.67	0.67	0.67	0.67	0.67	0.67	0.33	0.33	0.67	0.67	0.67
	pyruvate fermentation to acetate VI	3	0.33	0.33	0.33	0.33	0.33	0.33	0.33	0.33	0.67	0.33	0.33	0.33	0.33	0.33	0.33	0.33	0.33	0.33	0.67	0.33	0.33	0.33	0.33	0.33	0.33	0.33	0.33
	pyruvate fermentation to acetate VII	3	0.67	0.67	0.67	0.67	0.67	0.67	0.67	0.67	0.67	0.67	0.67	0.67	0.67	0.67	0	0.67	0.67	0.67	1	0.67	0.67	0.67	0	0	0	0	0
	pyruvate fermentation to acetate VIII	2	0.50	0.50	0.50	0.50	0.50	1	1	1	1	1	1	1	0.50	1	0.50	1	0.50	1	0.50	0.50	0.50	1	0.50	0.50	0	0	0
	pyruvate fermentation to acetone	5	0.60	0.60	0.60	0.60	0.40	0.40	0.40	0.60	0.60	0.40	0.40	0.60	0.40	0.40	0.20	0.40	0.40	0.40	0.60	0.40	0.20	0.20	0.60	0.60	0	0	0
	pyruvate fermentation to butanoate	7	0.57	0.57	0.57	0.57	0.71	0.71	0.71	0.57	0.57	0.71	0.71	0.57	0.71	0.71	0.57	0.71	0.57	0.71	0.29	0.57	0.57	0.57	0.57	0.57	0	0	0
	pyruvate fermentation to ethanol I	3	0.67	0.67	0.67	0.67	0.67	0.67	0.67	0.67	0.67	0.67	0.67	0.67	0.67	0.67	0.67	0.67	0.67	0.67	1	0.67	0.67	0.67	1	1	0	0	0
	pyruvate fermentation to ethanol II	2	0.50	0.50	0.50	0.50	0.50	1	1	1	1	1	1	1	0.50	1	0.50	1	0.50	1	0.50	0.50	0.50	1	0.50	0.50	0	0	0
	pyruvate fermentation to ethanol III	3	0.67	0.67	0.67	0.67	0.67	0.67	0.67	0.67	0.67	0.67	0.67	0.67	0.67	0.67	0.67	0.67	0.67	0.67	1	0.67	0.67	0.67	0.67	0.67	0	0	0
	pyruvate fermentation to lactate	1	0	0	0	0	0	1	1	1	0	0	1	1	1	1	0	1	0	1	0	1	1	0	1	1	0	0	0
	pyruvate fermentation to propionate I	7	0.43	0.43	0.43	0.43	0.29	0.43	0.57	0.43	0.43	0.29	0.57	0.57	0.43	0.29	0.29	0.29	0.57	0.57	0.71	0.43	0.43	0.43	0.43	0.43	0.29	0.29	0.29
	Glycolysis	Reactions nb	B. terrae BS001	B. terrae BS007	B. terrae BS110	B. terrae BS437	B. ambifaria AMMD	B. gladioli BSR3	B. glumae BGR1	B. graminis C4D1M	B. kururiensis M130	B. mallei ATCC 23344	B. phenoliruptrix BR3459a	B. phymatum STM815	B. phytofirmans PsJN	B. pseudomallei K96243	B. rhizoxinica HKI 454	B. thailandensis E264	B. vietnamiensis G4	B. xenovorans LB400	Escherichia coli K12	Pseudomonas aeruginosa PA7	Pseudomonas aeruginosa PAO1	Pseudomonas fluorescens Pf-5	Ralstonia solanacearum CMR15	Ralstonia solanacearum GMI1000	Wolbachia endosymbiont TRS of Brugia malayi	Wolbachia pipientis wMel	Wolbachia pipientis wRec
	glycolysis I	11	0.91	0.82	0.82	0.91	0.91	0.91	0.91	0.82	0.91	1	0.91	0.91	0.91	1	0.91	1	1	0.91	1	0.91	0.91	0.91	0.91	0.91	0.64	0.64	0.64
	glycolysis II (from fructose-6P)	10	0.90	0.80	0.80	0.90	0.90	0.90	0.90	0.80	0.90	1	0.90	0.90	0.90	1	0.90	1	1	0.90	1	0.90	0.90	0.90	0.90	0.90	0.70	0.70	0.70
	glycolysis III (glucokinase)	10	0.90	0.80	0.80	0.90	0.90	0.90	0.90	0.80	0.90	1	0.90	0.90	0.90	1	0.90	1	1	0.90	1	0.90	0.90	0.90	0.90	0.90	0.60	0.60	0.60
	glycolysis IV (plant cytosol)	10	0.70	0.60	0.60	0.70	0.80	0.80	0.70	0.60	0.80	0.90	0.80	0.80	0.80	1	0.80	1	0.90	0.80	0.80	0.80	0.80	0.80	0.70	0.70	0.70	0.70	0.70
	Other	Reactions nb	B. terrae BS001	B. terrae BS007	B. terrae BS110	B. terrae BS437	B. ambifaria AMMD	B. gladioli BSR3	B. glumae BGR1	B. graminis C4D1M	B. kururiensis M130	B. mallei ATCC 23344	B. phenoliruptrix BR3459a	B. phymatum STM815	B. phytofirmans PsJN	B. pseudomallei K96243	B. rhizoxinica HKI 454	B. thailandensis E264	B. vietnamiensis G4	B. xenovorans LB400	Escherichia coli K12	Pseudomonas aeruginosa PA7	Pseudomonas aeruginosa PAO1	Pseudomonas fluorescens Pf-5	Ralstonia solanacearum CMR15	Ralstonia solanacearum GMI1000	Wolbachia endosymbiont TRS of Brugia malayi	Wolbachia pipientis wMel	Wolbachia pipientis wRec
	Entner-Doudoroff pathway I	2	1	1	1	1	1	1	1	1	1	1	1	1	1	1	1	1	1	1	1	1	1	1	1	1	0	0	0
	ketogenesis	5	0.80	0.80	0.80	0.80	0.80	1	0.80	0.80	0.80	0.60	0.80	0.80	0.80	1	0.40	0.80	0.80	0.80	0.20	0.80	0.60	0.60	0.80	0.80	0	0	0
	ketolysis	3	0.67	0.67	0.67	0.67	1	1	1	0.67	0.67	1	1	0.67	1	1	0.67	1	1	1	0.33	1	1	1	1	1	0	0	0
	NADH repair	2	0	0	0	0	0	0	0	0	0	0	0	0	0	0	0	0	0	0	0.50	0	0	0	0	0	0	0	0
	Rubisco shunt	10	1	1	1	1	0.80	0.80	0.80	1	1	0.80	1	1	0.80	0.80	0.80	0.80	0.80	1	0.90	0.80	0.80	0.80	0.80	0.80	0.60	0.60	0.60
	sedoheptulose bisphosphate bypass	2	0	0	0	0	0	0	0	0	0	0	0	0	0	0	0	0	0	0	1	0	0	0	0	0	0	0	0
	superpathway of glycolysis and Entner-Doudoroff	15	0.93	0.87	0.87	0.93	0.93	0.93	0.93	0.87	0.93	1	0.93	0.93	0.93	1	0.93	1	1	0.93	1	0.93	0.93	0.93	0.93	0.93	0.47	0.47	0.47
	Pentose Phosphate Pathways	Reactions nb	B. terrae BS001	B. terrae BS007	B. terrae BS110	B. terrae BS437	B. ambifaria AMMD	B. gladioli BSR3	B. glumae BGR1	B. graminis C4D1M	B. kururiensis M130	B. mallei ATCC 23344	B. phenoliruptrix BR3459a	B. phymatum STM815	B. phytofirmans PsJN	B. pseudomallei K96243	B. rhizoxinica HKI 454	B. thailandensis E264	B. vietnamiensis G4	B. xenovorans LB400	Escherichia coli K12	Pseudomonas aeruginosa PA7	Pseudomonas aeruginosa PAO1	Pseudomonas fluorescens Pf-5	Ralstonia solanacearum CMR15	Ralstonia solanacearum GMI1000	Wolbachia endosymbiont TRS of Brugia malayi	Wolbachia pipientis wMel	Wolbachia pipientis wRec
	pentose phosphate pathway (non-oxidative branch)	5	1	1	1	1	1	1	1	1	1	1	1	1	1	1	1	1	1	1	1	1	1	1	1	1	0.80	0.80	0.80
	pentose phosphate pathway (oxidative branch)	3	1	1	1	1	1	1	1	1	1	1	1	1	1	1	1	1	1	1	1	0.67	0.67	1	0.67	0.67	0	0	0
	pentose phosphate pathway (partial)	3	1	1	1	1	1	1	1	1	1	1	1	1	1	1	1	1	1	1	1	1	1	1	1	1	1	1	1
	Photosynthesis	Reactions nb	B. terrae BS001	B. terrae BS007	B. terrae BS110	B. terrae BS437	B. ambifaria AMMD	B. gladioli BSR3	B. glumae BGR1	B. graminis C4D1M	B. kururiensis M130	B. mallei ATCC 23344	B. phenoliruptrix BR3459a	B. phymatum STM815	B. phytofirmans PsJN	B. pseudomallei K96243	B. rhizoxinica HKI 454	B. thailandensis E264	B. vietnamiensis G4	B. xenovorans LB400	Escherichia coli K12	Pseudomonas aeruginosa PA7	Pseudomonas aeruginosa PAO1	Pseudomonas fluorescens Pf-5	Ralstonia solanacearum CMR15	Ralstonia solanacearum GMI1000	Wolbachia endosymbiont TRS of Brugia malayi	Wolbachia pipientis wMel	Wolbachia pipientis wRec
	Calvin-Benson-Bassham cycle	13	0.77	0.77	0.69	0.77	0.62	0.69	0.62	0.77	0.85	0.69	0.85	0.85	0.69	0.69	0.69	0.69	0.69	0.85	0.77	0.69	0.69	0.69	0.62	0.62	0.62	0.62	0.62
	photosynthesis light reactions	4	0.25	0.25	0.25	0.25	0.25	0.25	0.25	0.25	0.25	0.25	0.25	0.50	0.25	0.25	0.25	0.25	0.25	0.50	0	0.25	0.25	0	0	0.25	0.25	0.25	0.25
	Respiration	Reactions nb	B. terrae BS001	B. terrae BS007	B. terrae BS110	B. terrae BS437	B. ambifaria AMMD	B. gladioli BSR3	B. glumae BGR1	B. graminis C4D1M	B. kururiensis M130	B. mallei ATCC 23344	B. phenoliruptrix BR3459a	B. phymatum STM815	B. phytofirmans PsJN	B. pseudomallei K96243	B. rhizoxinica HKI 454	B. thailandensis E264	B. vietnamiensis G4	B. xenovorans LB400	Escherichia coli K12	Pseudomonas aeruginosa PA7	Pseudomonas aeruginosa PAO1	Pseudomonas fluorescens Pf-5	Ralstonia solanacearum CMR15	Ralstonia solanacearum GMI1000	Wolbachia endosymbiont TRS of Brugia malayi	Wolbachia pipientis wMel	Wolbachia pipientis wRec
	2-ketoglutarate dehydrogenase complex	3	1	1	1	1	1	1	1	1	1	1	1	1	1	1	1	1	1	1	1	1	1	1	1	1	1	1	1
	aerobic respiration (cytochrome c)	4	1	1	1	1	1	1	1	1	1	1	1	1	1	1	1	1	1	1	0.50	1	0.75	1	1	1	0.75	1	1
	branched-chain α-keto acid dehydrogenase complex	3	0.67	0.33	0.67	0.67	1	1	1	0.33	0.33	0.67	0.33	1	0.33	1	0.33	1	0.67	0.33	0	1	1	1	0.33	0.33	0.33	0.33	0.33
	formate to dimethyl sulfoxide electron transfer	2	0.50	0	0.50	0	0	0	0	0.50	0.50	0.50	0	0.50	0	0.50	0.50	0	0	0	1	0.50	0.50	0	0	0	0	0	0
	formate to trimethylamine N-oxide electron transfer	2	0.50	0	0.50	0	0.50	0.50	0.50	0.50	0.50	0.50	0.50	0.50	0	1	0.50	0.50	0.50	0	1	0.50	0.50	0	0	0	0	0	0
	NADH to cytochrome bd oxidase electron transfer	2	1	1	1	1	1	1	1	1	1	1	1	1	1	1	1	1	1	1	1	1	0.50	1	1	1	0.50	1	1
	NADH to cytochrome bo oxidase electron transfer	2	1	1	1	1	1	1	1	1	1	1	1	1	1	1	0.50	1	1	1	1	1	1	1	1	1	0.50	0.50	0.50
	NADH to dimethyl sulfoxide electron transfer	2	0.50	0.50	0.50	0.50	0	0	0	0.50	0.50	0.50	0	0.50	0	0.50	0	0.50	0.50	0.50	1	0.50	0.50	0.50	0.50	0.50	0.50	0.50	0.50
	NADH to fumarate electron transfer	2	0.50	0.50	0.50	0.50	0	0	0	0.50	0.50	0.50	0	0.50	0	0.50	0	0.50	0.50	0.50	1	0.50	0.50	0.50	0.50	0.50	0.50	0.50	0.50
	NADH to trimethylamine N-oxide electron transfer	2	0.50	0.50	0.50	0.50	0.50	0.50	0.50	0.50	0.50	0.50	0.50	0.50	0	1	0	1	1	0.50	1	0.50	0.50	0.50	0.50	0.50	0.50	0.50	0.50
	nitrate reduction I (denitrification)	4	0.25	0.25	0.25	0.25	0.25	0.50	0.50	0.25	0.75	1	0.25	0.25	0.25	0.75	0.50	1	0.25	0.25	0.50	1	1	0.50	1	1	0	0	0
	nitrate reduction III (dissimilatory)	2	1	0.50	1	0.50	0.50	0.50	0.50	1	1	1	0.50	1	0	1	1	0.50	0.50	0	1	1	1	0	0.50	0.50	0	0	0
	nitrate reduction IV (dissimilatory)	2	0	0	0	0	0.50	1	0.50	0.50	0	0.50	0.50	0.50	0	1	0.50	0.50	0.50	0	0	1	1	0.50	0	0	0	0	0
	nitrate reduction VII (denitrification)	4	0.25	0.25	0.25	0.25	0.25	0.50	0.50	0.25	0.75	1	0.25	0.25	0.25	0.75	0.50	1	0.25	0.25	0.25	1	1	0.50	0.75	0.75	0	0	0
	nitrate reduction VIII (dissimilatory)	2	1	1	1	1	0.50	0.50	0.50	1	1	1	0.50	1	0	1	0.50	1	1	0.50	1	1	1	0.50	1	1	0.50	0.50	0.50
	respiration (anaerobic)	13	0.85	0.85	0.85	0.85	0.77	0.69	0.77	0.77	0.85	0.85	0.77	0.85	0.77	0.85	0.77	0.85	0.77	0.85	1	0.77	0.77	0.77	0.77	0.77	0.62	0.62	0.62
	succinate to cytochrome bd oxidase electron transfer	2	1	1	1	1	1	1	1	1	1	1	1	1	1	1	1	1	1	1	1	1	0.50	1	1	1	0.50	1	1
	succinate to cytochrome bo oxidase electron transfer	2	1	1	1	1	1	1	1	1	1	1	1	1	1	1	0.50	1	1	1	1	1	1	1	1	1	0.50	0.50	0.50
	TCA cycle	Reactions nb	B. terrae BS001	B. terrae BS007	B. terrae BS110	B. terrae BS437	B. ambifaria AMMD	B. gladioli BSR3	B. glumae BGR1	B. graminis C4D1M	B. kururiensis M130	B. mallei ATCC 23344	B. phenoliruptrix BR3459a	B. phymatum STM815	B. phytofirmans PsJN	B. pseudomallei K96243	B. rhizoxinica HKI 454	B. thailandensis E264	B. vietnamiensis G4	B. xenovorans LB400	Escherichia coli K12	Pseudomonas aeruginosa PA7	Pseudomonas aeruginosa PAO1	Pseudomonas fluorescens Pf-5	Ralstonia solanacearum CMR15	Ralstonia solanacearum GMI1000	Wolbachia endosymbiont TRS of Brugia malayi	Wolbachia pipientis wMel	Wolbachia pipientis wRec
	TCA cycle I (prokaryotic)	10	0.90	0.90	0.90	0.90	1	1	0.90	0.90	0.90	0.90	0.90	0.90	0.90	0.90	0.90	1	1	0.90	1	1	1	1	1	1	0.90	0.90	0.90
	TCA cycle II (eukaryotic)	9	1	1	0.89	1	1	1	1	0.89	0.89	0.89	1	0.89	1	0.89	0.89	0.89	1	1	0.89	0.89	1	0.89	0.89	0.89	1	1	0.89
	TCA cycle IV (2-oxoglutarate decarboxylase)	11	0.91	0.91	0.91	0.91	0.82	0.91	0.82	0.91	0.82	0.82	0.91	0.91	0.82	0.91	0.82	0.82	0.91	0.91	0.82	0.82	0.82	0.82	0.82	0.82	0.64	0.55	0.55
	TCA cycle V (2-oxoglutarate:ferredoxin oxidoreductase)	12	0.75	0.75	0.75	0.75	0.75	0.83	0.75	0.75	0.67	0.75	0.83	0.67	0.75	0.83	0.75	0.75	0.83	0.83	0.67	0.75	0.75	0.75	0.75	0.75	0.58	0.50	0.50
	TCA cycle VI (obligate autotrophs)	11	1	1	1	1	1	1	1	1	0.91	1	1	1	1	1	1	1	0.91	1	1	1	1	1	1	1	0.91	0.82	0.82
	METABOLIC CLUSTERS
	Other	Reactions nb	B. terrae BS001	B. terrae BS007	B. terrae BS110	B. terrae BS437	B. ambifaria AMMD	B. gladioli BSR3	B. glumae BGR1	B. graminis C4D1M	B. kururiensis M130	B. mallei ATCC 23344	B. phenoliruptrix BR3459a	B. phymatum STM815	B. phytofirmans PsJN	B. pseudomallei K96243	B. rhizoxinica HKI 454	B. thailandensis E264	B. vietnamiensis G4	B. xenovorans LB400	Escherichia coli K12	Pseudomonas aeruginosa PA7	Pseudomonas aeruginosa PAO1	Pseudomonas fluorescens Pf-5	Ralstonia solanacearum CMR15	Ralstonia solanacearum GMI1000	Wolbachia endosymbiont TRS of Brugia malayi	Wolbachia pipientis wMel	Wolbachia pipientis wRec
	acidification and chitin degradation (in carnivorous plants)	2	0	0	0	0	0.50	0.50	0.50	0	0	0	0	0	0	0	0.50	0.50	0	1	0.50	0.50	0.50	0.50	0.50	0	0	0	0
	cellulose degradation I (cellulosome)	8	0.13	0.13	0.13	0.13	0.13	0.13	0.13	0.13	0	0.13	0.13	0.13	0.13	0.13	0	0.13	0.13	0.25	0.13	0	0	0	0.13	0.50	0	0	0
	oxidized GTP and dGTP detoxification	2	0	0	0	0	0	0	0	0	0	0	0.50	0.50	0	0	0.50	0	0	0	0	0	0	0	0	0	0	0	0
	phospholipases	5	0.60	0.60	0.60	0.60	0.40	0.80	1	0.60	0.60	0.40	0.60	0.20	0.40	0.60	0.20	0.40	0.60	0.60	0.20	0.40	0.60	0.40	0	0.20	0.20	0.20	0
	purine and pyrimidine metabolism	17	0.53	0.53	0.53	0.53	0.53	0.59	0.59	0.53	0.47	0.59	0.53	0.59	0.59	0.65	0.47	0.65	0.53	0.59	0.88	0.59	0.53	0.53	0.53	0.59	0.24	0.24	0.24
	superpathway of cellulose and hemicellulose degradation (cellulolosome)	11	0.18	0.18	0.18	0.18	0.18	0.18	0.18	0.18	0	0.18	0.18	0.18	0.18	0.18	0	0.18	0.18	0.27	0.18	0	0	0	0.09	0.36	0	0	0
	tRNA charging	20	0.95	0.95	0.95	0.95	0.95	0.95	0.95	0.85	0.95	0.95	0.95	0.95	0.95	0.95	0.95	0.95	0.95	0.95	1	0.95	0.95	0.95	0.95	0.95	0.95	0.95	0.85
	TRANSPORT
	Other	Reactions nb	B. terrae BS001	B. terrae BS007	B. terrae BS110	B. terrae BS437	B. ambifaria AMMD	B. gladioli BSR3	B. glumae BGR1	B. graminis C4D1M	B. kururiensis M130	B. mallei ATCC 23344	B. phenoliruptrix BR3459a	B. phymatum STM815	B. phytofirmans PsJN	B. pseudomallei K96243	B. rhizoxinica HKI 454	B. thailandensis E264	B. vietnamiensis G4	B. xenovorans LB400	Escherichia coli K12	Pseudomonas aeruginosa PA7	Pseudomonas aeruginosa PAO1	Pseudomonas fluorescens Pf-5	Ralstonia solanacearum CMR15	Ralstonia solanacearum GMI1000	Wolbachia endosymbiont TRS of Brugia malayi	Wolbachia pipientis wMel	Wolbachia pipientis wRec
	acidification and chitin degradation (in carnivorous plants)	2	0	0	0	0	0.50	0.50	0.50	0	0	0	0	0	0	0	0.50	0.50	0	1	0.50	0.50	0.50	0.50	0.50	0	0	0	0
	ammonium transport	1	1	1	1	1	1	1	1	1	1	1	1	1	1	1	0	1	1	1	1	1	1	1	0	0	0	0	0
	cadmium transport I	1	0	0	0	0	1	1	1	0	0	1	1	0	1	1	0	1	1	0	0	1	1	1	0	0	0	0	0
	calcium transport I	1	0	0	0	0	0	0	0	0	1	0	1	0	1	0	0	1	0	0	0	0	1	0	0	0	0	0	0
	copper transport II	1	0	0	0	0	1	1	1	0	1	1	1	1	1	1	1	1	1	1	1	1	1	1	1	1	0	0	0

## Sheet: Table S4
	Table supplementary 4.1. Secondary metabolites BS007
	Cluster	Begin	End	Length	Cluster type	Peptide monomer composition
	1	772672	773574	903	bacteriocin	_
	2	1365590	1366588	999	bacteriocin	_
	3	2165958	2166866	909	bacteriocin	_
	4	2183052	2183912	861	bacteriocin	_
	5	2228162	2228965	804	bacteriocin	_
	6	3144317	3156583	12267	nrps-t1pks	(val-mal-gly)
	7	3258398	3262355	3958	phosphonate	_
	8	3407626	3416408	8783	terpene	_
	9	3967566	3971730	4165	terpene	_
	10	4999273	5013860	14588	nrps	(nrp-asp-ser) + (orn)
	11	5133094	5133681	588	hserlactone	_
	12	5745912	5746784	873	bacteriocin	_
	13	6613862	6614695	834	terpene	_
	14	7533787	7540486	6700	arylpolyene	_
	Table supplementary 4.2. Secondary metabolite BS110
	Cluster	Begin	End	Length	Cluster type	Peptide monomer composition
	1	546058	554840	8783	terpene	_
	2	681290	681703	414	ectoine	_
	3	1312327	1316284	3958	phosphonate	_
	4	1973837	1974640	804	bacteriocin	_
	5	2632788	2633648	861	bacteriocin	_
	6	3119230	3131496	12267	nrps-t1pks	(val-mal-gly)
	7	3711463	3715627	4165	terpene	_
	8	4010828	4011736	909	bacteriocin	_
	9	4913186	4914058	873	bacteriocin	_
	10	5323085	5323918	834	terpene	_
	11	7107614	7108486	873	bacteriocin	_
	12	7564141	7565139	999	bacteriocin	_
	13	8522490	8531158	8669	nrps	(ser) + (orn)
	14	8531372	8537195	5824	nrps	(nrp-asp)
	15	8922500	8923087	587	hserlactone	_
	16	9211019	9217718	6700	arylpolyene	_
	Table supplementary 4.3. Secondary metabolite BS437
	Cluster	Begin	End	Length	Cluster type	Peptide monomer composition
	1	13444	22226	8783	terpene	_
	2	607495	608298	804	bacteriocin	_
	3	659338	660246	909	bacteriocin	_
	4	722652	723056	405	ectoine	_
	5	763586	779767	16182	arylpolyene	_
	6	1413827	1424654	10828	bacteriocin	_
	7	1529179	1532070	2892	other	_
	8	1789026	1789613	588	hserlactone	_
	9	2864812	2865810	999	bacteriocin	_
	10	3516869	3520450	3582	ectoine	_
	11	4486563	4495961	9398	nrps-t1pks	(mal-gly)
	12	4496175	4498883	2709	other	_
	13	4596463	4597335	873	bacteriocin	_
	14	6804632	6805588	956	phosphonate	_
	15	6845229	6846062	833	terpene	_
	16	8685375	8689539	4165	terpene	_
	17	11328357	11342944	14588	nrps	(nrp-asp-ser) + (orn)

## Sheet: Table S5
	Table supplementary 5.1 Nodulation genesa
	Gene	P. terrae BS007	P. terrae BS110	P. terrae BS437
	nodJ	BTI_v2_2090015	BTR_v2_1610075	BTS_v2_3340043
	nodI	BTI_v2_2090016	BTR_v2_1610076	BTS_v2_3340044
	nodN	BTI_v2_180062,BTI_v2_5480033	BTR_v2_2890009,BTR_v2_3790033	BTS_v2_990006,BTS_v2_7800045
	nodW	BTI_v2_180033,BTI_v2_210007,BTI_v2_620014,BTI_v2_620031,BTI_v2_630086,BTI_v2_630089,BTI_v2_1040077,BTI_v2_1520014,BTI_v2_3720037,BTI_v2_5340003,BTI_v2_6580003,BTI_v2_7190002	BTR_v2_420127,BTR_v2_780002,BTR_v2_2590035,BTR_v2_2890038,BTR_v2_4330001,BTR_v2_4600017,BTR_v2_4600034,BTR_v2_4630125,BTR_v2_5470007	BTS_v2_500002,BTS_v2_650023,BTS_v2_1000006,BTS_v2_1480015,BTS_v2_3390035,BTS_v2_3610011,BTS_v2_4750138
	nodV	-	BTR_v2_4350001	-
	aIdentified contigs for corresponding gene.
	Table supplementary 5.2 Type 4 pili and biofilm formation systemsa
	System	Gene	BS007	BS110	BS437
	Type 4 pili	PilA	BTIv1_2000034;BTIv1_2970008;BTIv1_2970017;BTIv1_5390030;BTIv1_5390031;BTIv1_5390039;BTIv1_7460072;BTIv1_7870005;BTIv1_7870014	BTRv1_2870033;BTRv1_4710049;BTRv1_4710058;BTRv1_5630067;BTRv1_570114;BTRv1_570115;BTRv1_570123	BTSv1_4150021;BTSv1_4150030;BTSv1_6270065;BTSv1_8350088;BTSv1_8350097;BTSv1_8390032
		PilB	BTIv1_1950016;BTIv1_2970015;BTIv1_4060036;BTIv1_5390037;BTIv1_7460075;BTIv1_7870007	BTRv1_1190038;BTRv1_1470091;BTRv1_1470154;BTRv1_4710051;BTRv1_5630064; BTRv1_570121	BTSv1_3930082;BTSv1_4150023;BTSv1_4300024;BTSv1_5140075;BTSv1_6270062;BTSv1_8350090
		PilC	BTIv1_2970016;BTIv1_4060033;BTIv1_4060034;BTIv1_5390038;BTIv1_7460074;BTIv1_760007;BTIv1_760011BTIv1_760012;BTIv1_760015;BTIv1_7870006	BTRv1_1190035;BTRv1_1190036;BTRv1_4710050;BTRv1_5630065;BTRv1_570122;BTRv1_580041;BTRv1_580044;BTRv1_580045;BTRv1_580049	BTSv1_400006;BTSv1_400009;BTSv1_400010;BTSv1_400013;BTSv1_4150022
		PilD	BTIv1_4060032	BTRv1_1190034	BTSv1_4300026
		pilF	BTIv1_1950016;BTIv1_2970015;BTIv1_4060036;BTIv1_5390037;BTIv1_7460075;BTIv1_7870007	BTRv1_1190038;BTRv1_1470091;BTRv1_2360031;BTRv1_4710051;BTRv1_5630064;BTRv1_570121	BTSv1_1190013;BTSv1_4150023;BTSv1_4300024;BTSv1_5140075;BTSv1_6270062;BTSv1_8350090
		pilM	BTIv1_1870013	BTRv1_6360009	BTSv1_5970013
		pilN	BTIv1_1870012	BTRv1_6360010	BTSv1_4150025;BTSv1_5970012
		pilO	BTIv1_3590038	BTRv1_3390014	BTSv1_5140077
		pilP	BTIv1_7460073	BTRv1_5630066	BTSv1_6270064
		PilQ	BTIv1_1870010; BTIv1_3930013;BTIv1_5200023;BTIv1_5390032;BTIv1_700020;BTIv1_7460076;BTIv1_7870012	BTRv1_3000012;BTRv1_3890033;BTRv1_4710056;BTRv1_5630063;BTRv1_570116;BTRv1_6360012;BTRv1_6550048	BTSv1_1260030;BTSv1_4150028;BTSv1_5970010;BTSv1_6270061;BTSv1_770078;BTSv1_8350095
		PilT	BTIv1_1950016;BTIv1_2970015;BTIv1_4060036;BTIv1_5390037;BTIv1_7460075;BTIv1_7870007;BTIv1_930022	BTRv1_1190038;BTRv1_1470091;BTRv1_1780016;BTRv1_4710051;BTRv1_5630064;BTRv1_570121	BTSv1_1650016;BTSv1_4150023;BTSv1_4300024;BTSv1_5140075; BTSv1_6270062;BTSv1_8350090
		fimT	BTIv1_970004	BTRv1_270025	BTSv1_3360005
	pgaABCD	pgaA	BTIv1_3410018	BTRv1_5040017	BTSv1_2160017
		pgaB	BTIv1_3410019	BTRv1_5040018	BTSv1_1170024;BTSv1_2160018
		pgaC	BTIv1_1100012;BTIv1_1100018;BTIv1_1390018;BTIv1_2380014;BTIv1_2540030;BTIv1_2590005;BTIv1_2790023;BTIv1_3410020;BTIv1_5150003	BTRv1_1730040;BTRv1_1810006;BTRv1_1850062;BTRv1_2470014;BTRv1_4680002;BTRv1_5040019	BTSv1_2160019;BTSv1_4200030;BTSv1_4470005;BTSv1_6840003;BTSv1_7790005
		pgaD	BTIv1_120020	BTRv1_5800011	BTSv1_3280018
	pel	pelB	BTIv1_3910028	BTRv1_3080049	BTSv1_350070
		pelD	BTIv1_5060018;BTIv1_5060019;BTIv1_6750015	BTRv1_1890017;BTRv1_3830012	BTSv1_1250006;BTSv1_7300013
	Alginate	AlgA	BTIv1_1100005;BTIv1_2380022;BTIv1_4770006;BTIv1_960017	BTRv1_160018;BTRv1_160058;BTRv1_2480008;BTRv1_280012;BTRv1_4080002	BTSv1_1140012;BTSv1_4680033;BTSv1_4680082;BTSv1_7200004;BTSv1_8410018	BTSv1_1140012;BTSv1_4680033;BTSv1_4680082;BTSv1_7200004;BTSv1_8410018
		AlgB	BTIv1_2010010;BTIv1_2200045;BTIv1_280015;BTIv1_3120062;BTIv1_3160020;BTIv1_3280005;BTIv1_3700004;BTIv1_3700009;BTIv1_3910043;BTIv1_4190020;BTIv1_4350013;BTIv1_5130002;BTIv1_5340004;BTIv1_5390028;BTIv1_5510054;BTIv1_6670008;BTIv1_700013;BTIv1_7060012;BTIv1_7350003;BTIv1_7390010;BTIv1_7450005BTIv1_7530061;BTIv1_7610001;BTIv1_7670017;BTIv1_7720030	BTRv1_1070009;BTRv1_1120016;BTRv1_1240007;BTRv1_1290021;BTRv1_1340005;BTRv1_1420012;BTRv1_2860014;BTRv1_2960003;BTRv1_3080064;BTRv1_4110037;BTRv1_4230003;BTRv1_5240019;BTRv1_5550007;BTRv1_5560062;BTRv1_5650006;BTRv1_570112;BTRv1_5790029;BTRv1_6100006;BTRv1_6100015;BTRv1_6180012;BTRv1_6390001;BTRv1_6550055	BTSv1_1260023;BTSv1_1540003;BTSv1_1540012;BTSv1_200005;BTSv1_2090047;BTSv1_2290020;BTSv1_2430012;BTSv1_2850009;BTSv1_350085;BTSv1_4820050;BTSv1_4850003;BTSv1_5290001;BTSv1_6310003;BTSv1_6560035;BTSv1_670005;BTSv1_7130014;BTSv1_740013;BTSv1_750001;BTSv1_8350099;BTSv1_8400031
		AlgC	BTIv1_4770001	BTRv1_160003	BTSv1_4680096
		AlgD	BTIv1_1390016	BTRv1_1730042	BTSv1_7200001
		AlgE	BTIv1_1010001	-	-
		AlgP	BTIv1_1920050;BTIv1_2580101;BTIv1_2600030;BTIv1_2980041;BTIv1_30005;BTIv1_3080007;BTIv1_3180016;BTIv1_3340031;BTIv1_3500023;BTIv1_3550011;BTIv1_4080003;BTIv1_530005;BTIv1_60022;BTIv1_6830004;BTIv1_6860002;BTIv1_7450025;BTIv1_7720040;BTIv1_7730013;BTIv1_850001;BTIv1_900008	BTRv1_1050020;BTRv1_1190059;BTRv1_120002;BTRv1_1240038;BTRv1_1270003;BTRv1_1650006;BTRv1_1860045;BTRv1_2240002;BTRv1_3290044;BTRv1_3970013;BTRv1_420015;BTRv1_4620012;BTRv1_4680042;BTRv1_5240009;BTRv1_5510031;BTRv1_5640014;BTRv1_6090020;BTRv1_6330039;BTRv1_6450001	BTSv1_2210001;BTSv1_2220002;BTSv1_2290016;BTSv1_2440001;BTSv1_2870004;BTSv1_3580018;BTSv1_3910027;BTSv1_3930063;BTSv1_4300002;BTSv1_4590004;BTSv1_4820020;BTSv1_5140113;BTSv1_5140117;BTSv1_5690003;BTSv1_5960015;BTSv1_6040002;BTSv1_6260005;BTSv1_6280015;BTSv1_6690027;BTSv1_6700002;BTSv1_6850007;BTSv1_7440013;BTSv1_7600014;BTSv1_7720002;BTSv1_8100014
		AlgU	BTIv1_220005;BTIv1_2590014;BTIv1_2590025;BTIv1_2820040;BTIv1_3630025;BTIv1_4080022;BTIv1_4420020;BTIv1_5160042; BTIv1_60063;BTIv1_7460018;BTIv1_7510043;BTIv1_7510045;BTIv1_7740125	BTRv1_1090014;BTRv1_1240018;BTRv1_1240020;BTRv1_1270021;BTRv1_1590027;BTRv1_1850043;BTRv1_1850052;BTRv1_3920014;BTRv1_4820132;BTRv1_5330043;BTRv1_5630120;BTRv1_610020;BTRv1_6210007	BTSv1_1570007;BTSv1_2690009;BTSv1_4470014;BTSv1_4470023;BTSv1_4820037;BTSv1_4820039;BTSv1_5670022;BTSv1_5690021;BTSv1_5950119;BTSv1_6270120;BTSv1_7100015;BTSv1_7460035;BTSv1_770042
		kinB	BTIv1_1510044;BTIv1_210006;BTIv1_2200014;BTIv1_260012;BTIv1_2820052;BTIv1_300024;BTIv1_3130072;BTIv1_4700021;BTIv1_4790009;BTIv1_4880042;BTIv1_4880044;BTIv1_4950050;BTIv1_5130003;BTIv1_5150031;BTIv1_5390085;BTIv1_7450036	BTRv1_1080022;BTRv1_1090002;BTRv1_1120015;BTRv1_2250043;BTRv1_2250045;BTRv1_2500031;BTRv1_3060015;BTRv1_3860070;BTRv1_4680031;BTRv1_5290001;BTRv1_5470006;BTRv1_5640002;BTRv1_570169;BTRv1_5760033;BTRv1_6270011	BTSv1_2090019;BTSv1_2820003;BTSv1_2820005;BTSv1_2850010;BTSv1_3140004;BTSv1_3710024;BTSv1_4440041;BTSv1_5140155;BTSv1_5780004;BTSv1_6280002;BTSv1_6460001;BTSv1_650024;BTSv1_6840033;BTSv1_7100003;BTSv1_7130013;BTSv1_7680008;BTSv1_820004;BTSv1_8350035
	aIdentified contigs for corresponding gene.
	Table supplementary 5.3 Indole acetic acid (IAA) biosynthesisa
	P. terrae BS001	P. terrae BS007	P. terrae BS110	P. terrae BS437
	AKAUv1_2660064 - nthA,AKAUv1_1390052,AKAUv1_2660065,AKAUv1_1390051	BTI_v2_3240018,BTI_v2_3240017,BTI_v2_1530006 - nthA,BTI_v2_1530005	BTR_v2_910019,BTR_v2_59000,5BTR_v2_910018,BTR_v2_590006 - nthA	BTS_v2_5430010,BTS_v2_3620005,BTS_v2_5570018,BTS_v2_5570017,BTS_v2_3620006
	AKAUv1_300011,AKAUv1_3190119,AKAUv1_140073,AKAUv1_80003	BTI_v2_1540003,BTI_v2_180016,BTI_v2_6230023,BTI_v2_4630065,BTI_v2_2820028	BTR_v2_1760003,BTR_v2_6280008,BTR_v2_1150083,BTR_v2_2890055,BTR_v2_1090027	BTS_v2_640013,BTS_v2_4010011,BTS_v2_3250002,BTS_v2_7140011 - bam,BTS_v2_1000024,BTS_v2_7100026
	AKAUv1_400048 - NIT,AKAUv1_1950015,AKAUv1_400029,AKAUv1_760209 - NIT	BTI_v2_3340018,BTI_v2_5210014	BTR_v2_3880011,BTR_v2_1020027,BTR_v2_2740034,BTR_v2_1000009,BTR_v2_6030020,BTR_v2_1250012	BTS_v2_450038,BTS_v2_800014
	aIdentified contigs for corresponding gene.
	Table supplementary 5.4 1-aminocyclopropane-1-carboxylate deaminase (ACC deaminase)a
	P. terrae BS001	P. terrae BS007	P. terrae BS110	P. terrae BS437
	AKAUv1_150009,AKAUv1_780047	BTI_v2_750010	BTR_v2_3200017,BTR_v2_1370020	BTS_v2_4740010
	aIdentified contigs for corresponding gene.

## Sheet: Table S6
	Table supplementary 6.1 Type-1 secretion systemsa
	System	Gene	BS007	BS110	BS437
	T1SS	TolC	BTIv1_1010002	BTRv1_3440009	BTSv1_7860008
		MFP	BTIv1_1950008	-	-
		IMC	-	-	-
		prsE	BTIv1_2170011;BTIv1_1010003	BTRv1_3440008;BTRv1_850012	BTSv1_5200015;BTSv1_7860007
	aIdentified contigs for corresponding gene. We found only a partial genes of this system, some contigs show copies and hypotetical protein of close contigs possibly indicates the gene replacement.
	Table supplementary 6.2 Type-2 secretion systemsa
	System	Gene	BS007	BS110	BS437
	T2SS	GspC	-	-	-
		GspD	BTIv1_1870010;BTIv1_2970010;BTIv1_3930013;BTIv1_5200023;BTIv1_5390032;BTIv1_700020;BTIv1_7460076;BTIv1_7460076;BTIv1_7870012	BTRv1_3000012;BTRv1_5630063	BTSv1_1260030;BTSv1_4150028;BTSv1_5970010;BTSv1_6270061;BTSv1_6270061;BTSv1_770078;BTSv1_8350095
		GspE	BTIv1_1950016;BTIv1_2970015;BTIv1_4060036;BTIv1_5390037;BTIv1_7460075;BTIv1_7870007	BTRv1_1190038;BTRv1_4710051	BTSv1_4150023;BTSv1_4300024;BTSv1_5140075;BTSv1_6270062;BTSv1_8350090
		GspF	BTIv1_2970016;BTIv1_4060033;BTIv1_4060034;BTIv1_5390038;BTIv1_7460074;BTIv1_7870006	BTRv1_1190035;BTRv1_1190036;BTRv1_4710050;BTRv1_5630065;BTRv1_570122	BTSv1_4150022;BTSv1_4300025;BTSv1_6270063;BTSv1_8350089
		GspG	BTIv1_2970017;BTIv1_5390039;BTIv1_7460072;BTIv1_7870005	BTRv1_4710049;BTRv1_4710057;BTRv1_4710058;BTRv1_5630067;BTRv1_570114;BTRv1_570115;BTRv1_4710049	BTSv1_4150021;BTSv1_4150029;BTSv1_4150030;BTSv1_6270065;BTSv1_8350088;BTSv1_8350096;BTSv1_8350097
		GspH	BTIv1_7460071	BTRv1_5630068	BTSv1_6270066
		GspI	-	-	-
		GspJ	-	-	-
		GspK	-	-	-
		GspL	-	-	-
		GspM	-	-	-
		yghD	BTIv1_7460066	BTRv1_5630073	BTSv1_6270071
	aIdentified contigs for corresponding gene. We found only a partial genes of this system, some contigs show copies and hypotetical protein of close contigs possibly indicates the gene replacement.
	Table supplementary 6.3 Type-3 secretion systemsa
	System	Gene	BS007	BS110	BS437
	T3SS	hpaB	BTIv1_5200045	BTRv1_3890012	BTSv1_780007
		SctF	BTIv1_5200044	BTRv1_3890013	BTSv1_780006
		SctE	BTIv1_5200043	BTRv1_3890014	BTSv1_780005
		SctD	BTIv1_5200042	BTRv1_3890015	BTSv1_780004
		Hypothetical	BTIv1_5200040	BTRv1_3890016	BTSv1_780003
		SctS	BTIv1_5200039	BTRv1_3890017	BTSv1_780002
		SctR	BTIv1_5200038	BTRv1_3890018	BTSv1_780001; BTSv1_770093
		SctQ	BTIv1_5200037	BTRv1_3890019	BTSv1_770092
		SctP	BTIv1_5200036	BTRv1_3890020	BTSv1_770091
		SctV	BTIv1_5200035	BTRv1_3890021	BTSv1_770090
		SctU	BTIv1_5200034	BTRv1_3890022	BTSv1_770089
		SctG	BTIv1_5200033	BTRv1_3890023	BTSv1_770088
		SctI	BTIv1_5200032	BTRv1_3890024	BTSv1_770087
		SctJ	BTIv1_5200031	BTRv1_3890025	BTSv1_770086
		SctK	BTIv1_5200030	BTRv1_3890026	BTSv1_770085
		SctL	BTIv1_5200029	BTRv1_3890027	BTSv1_770084
		SctN	BTIv1_5200028	BTRv1_3890028	BTSv1_770083
		SctO	BTIv1_5200027	BTRv1_3890029	BTSv1_770082
		SctT	BTIv1_5200026	BTRv1_3890030	BTSv1_770081
		Hypothetical	BTIv1_5200025	BTRv1_3890031	BTSv1_770080
		HrpB	BTIv1_5200024	BTRv1_3890032	BTSv1_770079
		SctC	BTIv1_5200023	BTRv1_3890033	BTSv1_770078
	aIdentified contigs for corresponding gene.
	Table supplementary 6.4 Type-4 secretion systemsa
	System	Gene	BS007	BS110	BS437
	T4SS	virB1	-	BTRv1_2360043
		virB2	-	-	-
		virB3	-	BTRv1_2360041
		virB4	BTIv1_1920033;BTIv1_1920033;BTIv1_1920033;BTIv1_1920033;BTIv1_1920033;BTIv1_1920033	BTRv1_1470157;BTRv1_2360040	BTSv1_1190022;BTSv1_3930079
		virB5	-	BTRv1_2360039	BTSv1_1190021
		virB6	BTIv1_1920035;BTIv1_1920035	BTRv1_2360037	BTSv1_1190019
		virB7	-	-	-
		virB8	-	BTRv1_2360036	BTSv1_1190017
		virB9	BTIv1_1950007	BTRv1_2360035;BTRv1_1470082	BTSv1_1190016
		virB10	-	BTRv1_1470083;BTRv1_2360034	BTSv1_1190015;BTSv1_5140083;BTSv1_820012
		virB11	-	BTRv1_1470091;BTRv1_1470154;BTRv1_2360031;BTRv1_3000011;BTRv1_4710051;BTRv1_6550045	BTSv1_1190013;BTSv1_1260033;BTSv1_3930082;BTSv1_4150023;BTSv1_5140075
		virD4	-	BTRv1_2360027	BTSv1_1190009
		ptlB	-	BTRv1_2360041
		ptlC	BTIv1_1920033;BTIv1_1920033;BTIv1_1920033	BTRv1_1470157; BTRv1_2360040	BTSv1_1190022;BTSv1_3930079
		ptlD	-	BTRv1_2360037	BTSv1_1190017
		ptlE	-	BTRv1_2360036	BTSv1_1190016;BTSv1_5140084
		ptlF	BTIv1_1950007	BTRv1_1470082;BTRv1_2360035	BTSv1_1190016;BTSv1_5140084
		ptlG	BTIv1_1950008	BTRv1_1470083;BTRv1_2360034	BTSv1_1190015;BTSv1_5140083;BTSv1_820012
		ptlH	BTIv1_1920030;BTIv1_3930012;BTIv1_700023	BTRv1_1470154;BTRv1_2360031;BTRv1_3000011;BTRv1_6550045	BTSv1_1190013;BTSv1_3930082
	aIdentified contigs for corresponding gene. We found only a partial genes of this system, some contigs show copies and hypotetical protein of close contigs possibly indicates the gene replacement.
	Table supplementary 6.5 Type-6 secretion systemsa
	System	Gene	BS007	BS110	BS437
	T6SS	TssB/C	BTIv1_4880029	BTRv1_2250030	BTSv1_2810031
		TssE	-	-	-
		TssF	BTIv1_4880024	BTRv1_2250025	BTSv1_2810026
		TssJ	-	-	-
		TssK	BTIv1_4880018	BTRv1_2250019	BTSv1_2810020
		TssL	-	-	-
		TssM	BTIv1_1540008;BTIv1_4300027	BTRv1_1760007,BTRv1_4280026	BTSv1_3250006;BTSv1_4460006;BTSv1_6250026
		ClpV	BTIv1_1060024;BTIv1_4040035;BTIv1_4880022	BTRv1_2250023;BTRv1_3850035;BTRv1_4630028	BTSv1_2810024;BTSv1_4750030;BTSv1_6690127
		Hcp1	BTIv1_4040036;BTIv1_4880027;BTIv1_4880027	BTRv1_2250028;BTRv1_4630024	BTSv1_2810029;BTSv1_5960007
		VgrG	BTIv1_1560005;BTIv1_4040042;BTIv1_5860010	BTRv1_1880007;BTRv1_2730007;BTRv1_2740010;BTRv1_3850042	BTSv1_1260004;BTSv1_200017;BTSv1_350052
	aIdentified contigs for corresponding gene. We found only a partial genes of this system, some contigs show copies and hypotetical protein of close contigs possibly indicates the gene replacement.

## Sheet: Table S7
	Table supplementary 7 Homology of putative energy-generating gene clusters to P. terrae BS001a
	System	BS007	BS110	BS437
	Alkylhydroperoxidase AhpD family core domain containing protein	BTIv1_4010026	BTRv1_2620027	BTSv1_340012
	Cupin domain containing protein	BTIv1_4010025	BTRv1_2620026	BTSv1_340011
	LysR family transcriptional regulator	BTIv1_4010024	BTRv1_2620025	BTSv1_340010
	Putative nucleoside-diphosphate sugar epimerase	BTIv1_4010023	BTRv1_2620024	BTSv1_340009
	Conserved exported protein of unknown function	BTIv1_4010022	BTRv1_2620023	BTSv1_340008
	aIdentified contigs for corresponding gene.
